# Supplementary material for: Selective cleavage of unactivated arene ring C–C bonds by iridium: key roles of benzylic C–H activation and metal–metal cooperativity
Source: Chem Sci. 2021 Jan 12;12(10):3568–79. doi: 10.1039/d0sc05900e (PMC8179494; doi:10.1039/d0sc05900e)
Supplement: SC-012-D0SC05900E-s002 [file SC-012-D0SC05900E-s002.cif]

# Electronic Supplementary Material (ESI) for Chemical Science.
# This journal is © The Royal Society of Chemistry 2021

####################################################################### 
# 
# This file contains crystal structure data downloaded from the 
# Cambridge Structural Database (CSD) hosted by the Cambridge 
# Crystallographic Data Centre (CCDC).
# 
# Full information about CCDC data access policies and citation 
# guidelines are available at http://www.ccdc.cam.ac.uk/access/V1 
# 
# Audit and citation data items may have been added by the CCDC. 
# Please retain this information to preserve the provenance of 
# this file and to allow appropriate attribution of the data. 
# 
#######################################################################

data_as126_twin1
_database_code_depnum_ccdc_archive 'CCDC 2040076'
loop_
_audit_author_name
_audit_author_address
'Nathan Halcovitch'
;Lancaster University
United Kingdom
;
_audit_update_record             
;
2020-10-22 deposited with the CCDC.	2021-01-12 downloaded from the CCDC.
;
_audit_creation_date             2016-12-09
_audit_creation_method           
;
Olex2 1.2
(compiled 2015.01.26 svn.r3150 for OlexSys, GUI svn.r4998)
;
_chemical_name_common            ?
_chemical_name_systematic        ?
_chemical_formula_moiety         'C22 H33 Ir'
_chemical_formula_sum            'C22 H33 Ir'
_chemical_formula_weight         489.68
_chemical_melting_point          ?
_chemical_oxdiff_formula         'C22 H33 Ir1'
_chemical_oxdiff_usercomment     S366
loop_
_atom_type_symbol
_atom_type_description
_atom_type_scat_dispersion_real
_atom_type_scat_dispersion_imag
_atom_type_scat_source
C C 0.0181 0.0091 'International Tables Vol C Tables 4.2.6.8 and 6.1.1.4'
H H 0.0000 0.0000 'International Tables Vol C Tables 4.2.6.8 and 6.1.1.4'
Ir Ir -4.7710 6.5667 'International Tables Vol C Tables 4.2.6.8 and 6.1.1.4'

_shelx_space_group_comment       
;
The symmetry employed for this shelxl refinement is uniquely defined
by the following loop, which should always be used as a source of
symmetry information in preference to the above space-group names.
They are only intended as comments.
;
_space_group_crystal_system      monoclinic
_space_group_IT_number           14
_space_group_name_H-M_alt        'P 1 21/n 1'
_space_group_name_Hall           '-P 2yn'
loop_
_space_group_symop_operation_xyz
'x, y, z'
'-x+1/2, y+1/2, -z+1/2'
'-x, -y, -z'
'x-1/2, -y-1/2, z-1/2'

_cell_length_a                   8.01647(19)
_cell_length_b                   16.3246(4)
_cell_length_c                   15.0490(4)
_cell_angle_alpha                90
_cell_angle_beta                 92.985(2)
_cell_angle_gamma                90
_cell_volume                     1966.73(9)
_cell_formula_units_Z            4
_cell_measurement_reflns_used    6815
_cell_measurement_temperature    100.01(10)
_cell_measurement_theta_max      76.2070
_cell_measurement_theta_min      6.1350
_shelx_estimated_absorpt_T_max   ?
_shelx_estimated_absorpt_T_min   ?
_exptl_absorpt_coefficient_mu    13.098
_exptl_absorpt_correction_T_max  1.561
_exptl_absorpt_correction_T_min  0.724
_exptl_absorpt_correction_type   gaussian
_exptl_absorpt_process_details   
;
CrysAlisPro 1.171.38.44a (Rigaku Oxford Diffraction, 2015)
Numerical absorption correction based on gaussian integration over
			a multifaceted crystal model
Empirical absorption correction using spherical harmonics,
 implemented in SCALE3 ABSPACK scaling algorithm.
;
_exptl_absorpt_special_details   ?
_exptl_crystal_colour            yellow
_exptl_crystal_colour_primary    yellow
_exptl_crystal_density_diffrn    1.654
_exptl_crystal_density_meas      ?
_exptl_crystal_density_method    ?
_exptl_crystal_description       block
_exptl_crystal_F_000             968
loop_
_exptl_crystal_face_index_h
_exptl_crystal_face_index_k
_exptl_crystal_face_index_l
_exptl_crystal_face_perp_dist
0 7 -7 0.0397
0 -8 7 0.0492
-5 2 5 0.0580
5 -2 -5 0.0580
-2 5 8 0.0355
2 -5 -8 0.0355
1 10 -3 0.0428
-2 -8 6 0.0595
1 -9 -5 0.0447

_exptl_crystal_size_max          0.26
_exptl_crystal_size_mid          0.106
_exptl_crystal_size_min          0.071
loop_
_exptl_oxdiff_crystal_face_indexfrac_h
_exptl_oxdiff_crystal_face_indexfrac_k
_exptl_oxdiff_crystal_face_indexfrac_l
_exptl_oxdiff_crystal_face_x
_exptl_oxdiff_crystal_face_y
_exptl_oxdiff_crystal_face_z
-0.0003 7.0022 -7.0024 0.0524 0.4076 -0.8848
0.0002 -8.0028 7.0022 -0.1235 -0.4469 0.9330
-5.0023 2.0032 4.9817 0.2120 0.8497 0.6369
5.0023 -2.0032 -4.9817 -0.2120 -0.8497 -0.6369
-1.9991 5.0055 8.3974 0.7899 0.3837 0.5535
1.9991 -5.0055 -8.3974 -0.7899 -0.3837 -0.5535
1.0016 10.0049 -3.1951 0.5566 0.2803 -0.8002
-2.0014 -8.0028 6.3931 -0.2607 -0.0892 1.0227
0.9984 -9.0069 -5.2008 -0.9203 -0.4282 -0.0422

_exptl_transmission_factor_max   ?
_exptl_transmission_factor_min   ?
_diffrn_reflns_av_R_equivalents  ?
_diffrn_reflns_av_unetI/netI     0.0187
_diffrn_reflns_Laue_measured_fraction_full 1.000
_diffrn_reflns_Laue_measured_fraction_max 0.998
_diffrn_reflns_limit_h_max       10
_diffrn_reflns_limit_h_min       -10
_diffrn_reflns_limit_k_max       20
_diffrn_reflns_limit_k_min       -20
_diffrn_reflns_limit_l_max       18
_diffrn_reflns_limit_l_min       -18
_diffrn_reflns_number            5009
_diffrn_reflns_point_group_measured_fraction_full 1.000
_diffrn_reflns_point_group_measured_fraction_max 0.998
_diffrn_reflns_theta_full        67.684
_diffrn_reflns_theta_max         76.624
_diffrn_reflns_theta_min         3.998
_diffrn_ambient_environment      N~2~
_diffrn_ambient_temperature      100.01(10)
_diffrn_detector                 'CCD plate'
_diffrn_detector_area_resol_mean 20.9213
_diffrn_detector_type            AtlasS2
_diffrn_measured_fraction_theta_full 1.000
_diffrn_measured_fraction_theta_max 0.998
_diffrn_measurement_details      
;
List of Runs (angles in degrees, time in seconds):

  # Type    Start    End  Width  t~exp~   \w     \q     \k     \f   Frames
#--------------------------------------------------------------------------
  1  \w   -101.00 -34.00   1.00    1.00    --    0.00 178.00 120.00   67
  2  \w   -101.00 -34.00   1.00    1.00    --    0.00 178.00   0.00   67
  3  \w      1.00  52.00   1.00    1.00    --    0.00 -99.00-120.00   51
  4  \w      1.00  52.00   1.00    1.00    --    0.00 -99.00  90.00   51
  5  \w     94.00 153.00   1.00    1.00    --   60.50 125.00 150.00   59
  6  \w     94.00 153.00   1.00    1.00    --   60.50 125.00-150.00   59
  7  \w     94.00 153.00   1.00    1.00    --   60.50 125.00   0.00   59
  8  \w     94.00 153.00   1.00    1.00    --   60.50 125.00 -60.00   59
  9  \w    -46.00 157.00   1.00    1.00    --   60.50  15.00 150.00  203
 10  \w     94.00 153.00   1.00    1.00    --   60.50 125.00  90.00   59
 11  \w    100.00 178.00   1.00    2.00    --  121.00 111.00 -30.00   78
 12  \w     78.00 178.00   1.00    2.00    --  121.00  50.00  60.00  100
 13  \w     78.00 178.00   1.00    2.00    --  121.00  63.00 -30.00  100
 14  \w     77.00 178.00   1.00    2.00    --  121.00  77.00  60.00  101
 15  \w    100.00 178.00   1.00    2.00    --  121.00 111.00  90.00   78
 16  \w     25.00 164.00   1.00    2.00    --  121.00 -63.00   0.00  139
 17  \w     96.00 178.00   1.00    2.00    --  121.00  80.00  90.00   82
 18  \w     57.00 150.00   1.00    2.00    --  121.00 178.00-150.00   93
 19  \w     28.00 115.00   1.00    2.00    --  121.00-111.00  30.00   87
 20  \w     28.00 115.00   1.00    2.00    --  121.00-111.00-150.00   87
 21  \w    -44.00 102.00   1.00    1.00    --    0.00  77.00   0.00  146
 22  \w    -94.00  43.00   1.00    1.00    --    0.00 -57.00  30.00  137
 23  \w   -163.00 -16.00   1.00    1.00    --  -60.50 -77.00   0.00  147
 24  \w   -163.00 -16.00   1.00    1.00    --  -60.50 -77.00 -90.00  147
 25  \w     23.00 121.00   1.00    1.00    --   60.50-125.00 -30.00   98
 26  \w     16.00 163.00   1.00    1.00    --   60.50  77.00  90.00  147
 27  \w     -2.00 154.00   1.00    1.00    --   60.50  30.00 -60.00  156
 28  \w     17.00 155.00   1.00    1.00    --   60.50  61.00-180.00  138
 29  \w     78.00 178.00   1.00    4.00    --  121.00  50.00 -60.00  100
 30  \w     28.00 115.00   1.00    4.00    --  121.00-111.00 -60.00   87
 31  \w     78.00 178.00   1.00    4.00    --  121.00  63.00 150.00  100
 32  \w     73.00 178.00   1.00    4.00    --  121.00  38.00 -90.00  105
 33  \w     77.00 178.00   1.00    4.00    --  121.00  77.00   0.00  101
 34  \w     73.00 178.00   1.00    4.00    --  121.00  38.00-150.00  105
;
_diffrn_measurement_device       'four-circle diffractometer'
_diffrn_measurement_device_type  'SuperNova, Dual, Cu at zero, AtlasS2'
_diffrn_measurement_method       '\w scans'
_diffrn_orient_matrix_type       
'CrysAlisPro convention (1999,Acta A55,543-557)'
_diffrn_orient_matrix_UB_11      0.0492745000
_diffrn_orient_matrix_UB_12      0.0709775000
_diffrn_orient_matrix_UB_13      0.0634891000
_diffrn_orient_matrix_UB_21      -0.1729592000
_diffrn_orient_matrix_UB_22      0.0392901000
_diffrn_orient_matrix_UB_23      -0.0189078000
_diffrn_orient_matrix_UB_31      -0.0686526000
_diffrn_orient_matrix_UB_32      -0.0481152000
_diffrn_orient_matrix_UB_33      0.0782526000
_diffrn_radiation_monochromator  mirror
_diffrn_radiation_probe          x-ray
_diffrn_radiation_type           CuK\a
_diffrn_radiation_wavelength     1.54184
_diffrn_source                   'micro-focus sealed X-ray tube'
_diffrn_source_type              'SuperNova (Cu) X-ray Source'
_reflns_Friedel_coverage         0.000
_reflns_Friedel_fraction_full    .
_reflns_Friedel_fraction_max     .
_reflns_number_gt                4627
_reflns_number_total             5009
_reflns_odcompleteness_completeness 98.27
_reflns_odcompleteness_iscentric 1
_reflns_odcompleteness_theta     74.33
_reflns_special_details          
;
 _reflns_Friedel_fraction is defined as the number of unique
 Friedel pairs measured divided by the number that would be
 possible theoretically, ignoring centric projections and
 systematic absences.
;
_reflns_threshold_expression     'I > 2\s(I)'
_computing_cell_refinement       'CrysAlisPro 1.171.38.44a (Rigaku OD, 2015)'
_computing_data_collection       'CrysAlisPro 1.171.38.44a (Rigaku OD, 2015)'
_computing_data_reduction        'CrysAlisPro 1.171.38.44a (Rigaku OD, 2015)'
_computing_molecular_graphics    'Olex2 (Dolomanov et al., 2009)'
_computing_publication_material  'Olex2 (Dolomanov et al., 2009)'
_computing_structure_refinement  'ShelXL (Sheldrick, 2008)'
_computing_structure_solution    'ShelXT (Sheldrick, 2015)'
_refine_diff_density_max         1.591
_refine_diff_density_min         -1.416
_refine_diff_density_rms         0.166
_refine_ls_extinction_coef       .
_refine_ls_extinction_method     none
_refine_ls_goodness_of_fit_ref   1.084
_refine_ls_hydrogen_treatment    constr
_refine_ls_matrix_type           full
_refine_ls_number_parameters     214
_refine_ls_number_reflns         5009
_refine_ls_number_restraints     12
_refine_ls_R_factor_all          0.0379
_refine_ls_R_factor_gt           0.0342
_refine_ls_restrained_S_all      1.085
_refine_ls_shift/su_max          0.001
_refine_ls_shift/su_mean         0.000
_refine_ls_structure_factor_coef Fsqd
_refine_ls_weighting_details     
'w=1/[\s^2^(Fo^2^)+(0.0500P)^2^+8.4710P] where P=(Fo^2^+2Fc^2^)/3'
_refine_ls_weighting_scheme      calc
_refine_ls_wR_factor_gt          0.0893
_refine_ls_wR_factor_ref         0.0911
_refine_special_details          'Refined as a 2-component twin.,Twin'
_olex2_refinement_description    
;
1. Twinned data refinement
 Scales: 0.5285(12) 0.4715(12)
2. Fixed Uiso
 At 1.5 times of:
  All C(H,H,H) groups
3. Uiso/Uaniso restraints and constraints
Uanis(C5) \\sim Ueq, Uanis(C4) \\sim Ueq: with sigma of 0.005 and sigma for
terminal atoms of 0.01
Uanis(C11) = Uanis(C12)
4.a Idealised Me refined as rotating group:
 C6(H6A,H6B,H6C), C18(H18A,H18B,H18C), C10(H10A,H10B,H10C), C17(H17A,H17B,
 H17C), C7(H7A,H7B,H7C), C9(H9A,H9B,H9C), C21(H21A,H21B,H21C), C20(H20A,H20B,
 H20C), C22(H22A,H22B,H22C), C19(H19A,H19B,H19C), C8(H8A,H8B,H8C)
;
_atom_sites_solution_hydrogens   geom
_atom_sites_solution_primary     direct
_atom_sites_solution_secondary   ?
loop_
_atom_site_label
_atom_site_type_symbol
_atom_site_fract_x
_atom_site_fract_y
_atom_site_fract_z
_atom_site_U_iso_or_equiv
_atom_site_adp_type
_atom_site_occupancy
_atom_site_site_symmetry_order
_atom_site_calc_flag
_atom_site_refinement_flags_posn
_atom_site_refinement_flags_adp
_atom_site_refinement_flags_occupancy
_atom_site_disorder_assembly
_atom_site_disorder_group
Ir01 Ir 0.86445(3) 0.60265(2) 0.74350(2) 0.01448(9) Uani 1 1 d . . . . .
C11 C 1.1235(7) 0.5975(3) 0.7782(4) 0.0170(8) Uani 1 1 d . . . . .
C3 C 0.5962(7) 0.6071(4) 0.6998(5) 0.0216(13) Uani 1 1 d . . . . .
C12 C 1.0974(7) 0.5952(3) 0.6831(4) 0.0170(8) Uani 1 1 d . . . . .
C2 C 0.6599(7) 0.5266(4) 0.6798(4) 0.0200(12) Uani 1 1 d . . . . .
C4 C 0.6135(7) 0.6182(4) 0.7952(4) 0.0187(12) Uani 1 1 d . U . . .
C5 C 0.6858(7) 0.5439(4) 0.8324(4) 0.0206(12) Uani 1 1 d . U . . .
C14 C 1.0667(8) 0.7490(3) 0.6840(5) 0.0220(13) Uani 1 1 d . . . . .
C16 C 1.0506(7) 0.6715(3) 0.8189(4) 0.0201(12) Uani 1 1 d . . . . .
C15 C 1.0886(8) 0.7508(3) 0.7721(5) 0.0215(12) Uani 1 1 d . . . . .
C13 C 1.0069(7) 0.6671(3) 0.6482(4) 0.0174(11) Uani 1 1 d . . . . .
C6 C 0.7802(9) 0.4024(4) 0.7713(5) 0.0288(14) Uani 1 1 d . . . . .
H6A H 0.8426 0.3896 0.7203 0.043 Uiso 1 1 calc GR . . . .
H6B H 0.6903 0.3640 0.7754 0.043 Uiso 1 1 calc GR . . . .
H6C H 0.8524 0.3992 0.8241 0.043 Uiso 1 1 calc GR . . . .
C18 C 1.1535(9) 0.5237(4) 0.6312(5) 0.0252(13) Uani 1 1 d . . . . .
H18A H 1.1268 0.4740 0.6615 0.038 Uiso 1 1 calc GR . . . .
H18B H 1.2720 0.5268 0.6255 0.038 Uiso 1 1 calc GR . . . .
H18C H 1.0978 0.5241 0.5732 0.038 Uiso 1 1 calc GR . . . .
C1 C 0.7103(7) 0.4877(3) 0.7619(4) 0.0204(12) Uani 1 1 d . . . . .
C10 C 0.7099(9) 0.5257(5) 0.9295(5) 0.0316(15) Uani 1 1 d . . . . .
H10A H 0.8121 0.4958 0.9403 0.047 Uiso 1 1 calc GR . . . .
H10B H 0.6179 0.4934 0.9481 0.047 Uiso 1 1 calc GR . . . .
H10C H 0.7151 0.5761 0.9623 0.047 Uiso 1 1 calc GR . . . .
C17 C 1.2092(8) 0.5294(4) 0.8302(5) 0.0246(13) Uani 1 1 d . . . . .
H17A H 1.1981 0.5383 0.8926 0.037 Uiso 1 1 calc GR . . . .
H17B H 1.3254 0.5283 0.8178 0.037 Uiso 1 1 calc GR . . . .
H17C H 1.1586 0.4780 0.8132 0.037 Uiso 1 1 calc GR . . . .
C7 C 0.6604(9) 0.4874(5) 0.5899(5) 0.0304(14) Uani 1 1 d . . . . .
H7A H 0.6555 0.5291 0.5449 0.046 Uiso 1 1 calc GR . . . .
H7B H 0.5651 0.4521 0.5818 0.046 Uiso 1 1 calc GR . . . .
H7C H 0.7607 0.4560 0.5855 0.046 Uiso 1 1 calc GR . . . .
C9 C 0.5517(9) 0.6900(4) 0.8448(6) 0.0355(17) Uani 1 1 d . . . . .
H9A H 0.6250 0.7001 0.8961 0.053 Uiso 1 1 calc GR . . . .
H9B H 0.4412 0.6788 0.8634 0.053 Uiso 1 1 calc GR . . . .
H9C H 0.5490 0.7373 0.8069 0.053 Uiso 1 1 calc GR . . . .
C21 C 1.1551(9) 0.8227(4) 0.8260(5) 0.0301(15) Uani 1 1 d . . . . .
H21A H 1.2639 0.8097 0.8518 0.045 Uiso 1 1 calc GR . . . .
H21B H 1.0811 0.8346 0.8724 0.045 Uiso 1 1 calc GR . . . .
H21C H 1.1628 0.8697 0.7881 0.045 Uiso 1 1 calc GR . . . .
C20 C 1.1079(9) 0.8147(4) 0.6196(5) 0.0296(14) Uani 1 1 d . . . . .
H20A H 1.1413 0.8634 0.6517 0.044 Uiso 1 1 calc GR . . . .
H20B H 1.0114 0.8263 0.5813 0.044 Uiso 1 1 calc GR . . . .
H20C H 1.1976 0.7966 0.5846 0.044 Uiso 1 1 calc GR . . . .
C22 C 1.0414(9) 0.6748(4) 0.9183(4) 0.0272(14) Uani 1 1 d . . . . .
H22A H 0.9610 0.7153 0.9337 0.041 Uiso 1 1 calc GR . . . .
H22B H 1.1490 0.6891 0.9448 0.041 Uiso 1 1 calc GR . . . .
H22C H 1.0084 0.6222 0.9399 0.041 Uiso 1 1 calc GR . . . .
C19 C 0.9443(9) 0.6645(4) 0.5514(4) 0.0259(13) Uani 1 1 d . . . . .
H19A H 0.9044 0.6104 0.5370 0.039 Uiso 1 1 calc GR . . . .
H19B H 1.0339 0.6783 0.5143 0.039 Uiso 1 1 calc GR . . . .
H19C H 0.8549 0.7032 0.5418 0.039 Uiso 1 1 calc GR . . . .
C8 C 0.5199(9) 0.6673(4) 0.6343(6) 0.0357(17) Uani 1 1 d . . . . .
H8A H 0.5634 0.7210 0.6471 0.054 Uiso 1 1 calc GR . . . .
H8B H 0.4008 0.6676 0.6385 0.054 Uiso 1 1 calc GR . . . .
H8C H 0.5464 0.6517 0.5751 0.054 Uiso 1 1 calc GR . . . .

loop_
_atom_site_aniso_label
_atom_site_aniso_U_11
_atom_site_aniso_U_22
_atom_site_aniso_U_33
_atom_site_aniso_U_23
_atom_site_aniso_U_13
_atom_site_aniso_U_12
Ir01 0.01227(13) 0.01188(12) 0.01932(14) 0.00008(8) 0.00120(9) -0.00023(10)
C11 0.0105(15) 0.0180(17) 0.023(2) -0.0027(16) 0.0088(15) -0.0016(16)
C3 0.009(2) 0.027(3) 0.029(3) 0.005(2) -0.004(2) -0.005(2)
C12 0.0105(15) 0.0180(17) 0.023(2) -0.0027(16) 0.0088(15) -0.0016(16)
C2 0.012(3) 0.026(3) 0.022(3) 0.000(2) -0.002(2) -0.009(2)
C4 0.009(2) 0.026(3) 0.022(3) -0.008(2) 0.010(2) -0.001(2)
C5 0.014(2) 0.023(2) 0.026(3) 0.002(2) 0.011(2) -0.008(2)
C14 0.019(3) 0.011(2) 0.036(4) 0.001(2) 0.000(3) -0.002(2)
C16 0.011(3) 0.019(3) 0.030(3) -0.003(2) -0.009(2) -0.003(2)
C15 0.018(3) 0.010(2) 0.035(3) -0.001(2) -0.003(3) -0.005(2)
C13 0.015(3) 0.018(3) 0.020(3) 0.007(2) 0.009(2) -0.005(2)
C6 0.028(3) 0.016(3) 0.043(4) 0.003(3) 0.003(3) -0.001(2)
C18 0.026(3) 0.022(3) 0.028(3) -0.005(2) 0.001(3) 0.001(3)
C1 0.016(3) 0.015(2) 0.031(3) -0.001(2) 0.004(2) -0.006(2)
C10 0.029(3) 0.042(4) 0.024(3) -0.003(3) 0.003(3) -0.005(3)
C17 0.024(3) 0.020(3) 0.030(3) 0.011(2) 0.001(3) 0.000(2)
C7 0.026(3) 0.037(3) 0.029(3) -0.004(3) 0.004(3) -0.007(3)
C9 0.026(3) 0.027(3) 0.055(5) -0.005(3) 0.017(3) 0.004(3)
C21 0.030(3) 0.016(3) 0.044(4) -0.009(3) 0.001(3) -0.003(3)
C20 0.032(3) 0.019(3) 0.038(4) 0.008(3) 0.000(3) -0.008(3)
C22 0.026(3) 0.028(3) 0.027(3) -0.007(3) 0.000(3) -0.006(3)
C19 0.026(3) 0.023(3) 0.028(3) 0.001(2) 0.005(3) -0.005(2)
C8 0.023(3) 0.035(4) 0.049(5) 0.022(3) -0.003(3) -0.004(3)

_geom_special_details            
;
 All esds (except the esd in the dihedral angle between two l.s. planes)
 are estimated using the full covariance matrix.  The cell esds are taken
 into account individually in the estimation of esds in distances, angles
 and torsion angles; correlations between esds in cell parameters are only
 used when they are defined by crystal symmetry.  An approximate (isotropic)
 treatment of cell esds is used for estimating esds involving l.s. planes.
;
loop_
_geom_bond_atom_site_label_1
_geom_bond_atom_site_label_2
_geom_bond_distance
_geom_bond_site_symmetry_2
_geom_bond_publ_flag
Ir01 C11 2.116(5) . ?
Ir01 C3 2.217(6) . ?
Ir01 C12 2.122(5) . ?
Ir01 C2 2.233(6) . ?
Ir01 C4 2.209(6) . ?
Ir01 C5 2.228(6) . ?
Ir01 C16 2.145(6) . ?
Ir01 C13 2.153(5) . ?
Ir01 C1 2.272(5) . ?
C11 C12 1.435(8) . ?
C11 C16 1.487(8) . ?
C11 C17 1.506(8) . ?
C3 C2 1.448(9) . ?
C3 C4 1.446(9) . ?
C3 C8 1.499(9) . ?
C12 C13 1.463(8) . ?
C12 C18 1.487(8) . ?
C2 C1 1.430(9) . ?
C2 C7 1.496(9) . ?
C4 C5 1.445(9) . ?
C4 C9 1.488(8) . ?
C5 C1 1.423(9) . ?
C5 C10 1.493(9) . ?
C14 C15 1.328(9) . ?
C14 C13 1.511(8) . ?
C14 C20 1.493(8) . ?
C16 C15 1.513(8) . ?
C16 C22 1.502(9) . ?
C15 C21 1.509(8) . ?
C13 C19 1.516(9) . ?
C6 H6A 0.9600 . ?
C6 H6B 0.9600 . ?
C6 H6C 0.9600 . ?
C6 C1 1.504(8) . ?
C18 H18A 0.9600 . ?
C18 H18B 0.9600 . ?
C18 H18C 0.9600 . ?
C10 H10A 0.9600 . ?
C10 H10B 0.9600 . ?
C10 H10C 0.9600 . ?
C17 H17A 0.9600 . ?
C17 H17B 0.9600 . ?
C17 H17C 0.9600 . ?
C7 H7A 0.9600 . ?
C7 H7B 0.9600 . ?
C7 H7C 0.9600 . ?
C9 H9A 0.9600 . ?
C9 H9B 0.9600 . ?
C9 H9C 0.9600 . ?
C21 H21A 0.9600 . ?
C21 H21B 0.9600 . ?
C21 H21C 0.9600 . ?
C20 H20A 0.9600 . ?
C20 H20B 0.9600 . ?
C20 H20C 0.9600 . ?
C22 H22A 0.9600 . ?
C22 H22B 0.9600 . ?
C22 H22C 0.9600 . ?
C19 H19A 0.9600 . ?
C19 H19B 0.9600 . ?
C19 H19C 0.9600 . ?
C8 H8A 0.9600 . ?
C8 H8B 0.9600 . ?
C8 H8C 0.9600 . ?

loop_
_geom_angle_atom_site_label_1
_geom_angle_atom_site_label_2
_geom_angle_atom_site_label_3
_geom_angle
_geom_angle_site_symmetry_1
_geom_angle_site_symmetry_3
_geom_angle_publ_flag
C11 Ir01 C3 177.0(2) . . ?
C11 Ir01 C12 39.6(2) . . ?
C11 Ir01 C2 140.6(2) . . ?
C11 Ir01 C4 144.9(2) . . ?
C11 Ir01 C5 119.2(2) . . ?
C11 Ir01 C16 40.8(2) . . ?
C11 Ir01 C13 68.7(2) . . ?
C11 Ir01 C1 118.1(2) . . ?
C3 Ir01 C2 38.0(2) . . ?
C3 Ir01 C5 63.1(2) . . ?
C3 Ir01 C1 62.5(2) . . ?
C12 Ir01 C3 137.4(2) . . ?
C12 Ir01 C2 115.3(2) . . ?
C12 Ir01 C4 174.3(2) . . ?
C12 Ir01 C5 147.1(2) . . ?
C12 Ir01 C16 69.7(2) . . ?
C12 Ir01 C13 40.0(2) . . ?
C12 Ir01 C1 120.1(2) . . ?
C2 Ir01 C1 37.0(2) . . ?
C4 Ir01 C3 38.1(2) . . ?
C4 Ir01 C2 63.5(2) . . ?
C4 Ir01 C5 38.0(2) . . ?
C4 Ir01 C1 62.7(2) . . ?
C5 Ir01 C2 62.5(2) . . ?
C5 Ir01 C1 36.9(2) . . ?
C16 Ir01 C3 141.0(2) . . ?
C16 Ir01 C2 173.5(2) . . ?
C16 Ir01 C4 112.0(2) . . ?
C16 Ir01 C5 111.1(2) . . ?
C16 Ir01 C13 73.6(2) . . ?
C16 Ir01 C1 137.4(2) . . ?
C13 Ir01 C3 109.0(2) . . ?
C13 Ir01 C2 112.9(2) . . ?
C13 Ir01 C4 134.6(2) . . ?
C13 Ir01 C5 172.0(2) . . ?
C13 Ir01 C1 142.7(2) . . ?
C12 C11 Ir01 70.4(3) . . ?
C12 C11 C16 113.1(5) . . ?
C12 C11 C17 122.5(5) . . ?
C16 C11 Ir01 70.6(3) . . ?
C16 C11 C17 124.3(6) . . ?
C17 C11 Ir01 124.9(4) . . ?
C2 C3 Ir01 71.6(3) . . ?
C2 C3 C8 126.4(6) . . ?
C4 C3 Ir01 70.6(3) . . ?
C4 C3 C2 107.7(5) . . ?
C4 C3 C8 125.9(6) . . ?
C8 C3 Ir01 125.0(4) . . ?
C11 C12 Ir01 70.0(3) . . ?
C11 C12 C13 112.4(5) . . ?
C11 C12 C18 120.8(5) . . ?
C13 C12 Ir01 71.2(3) . . ?
C13 C12 C18 126.8(6) . . ?
C18 C12 Ir01 124.5(4) . . ?
C3 C2 Ir01 70.4(3) . . ?
C3 C2 C7 126.4(6) . . ?
C1 C2 Ir01 73.0(3) . . ?
C1 C2 C3 108.1(5) . . ?
C1 C2 C7 125.3(6) . . ?
C7 C2 Ir01 126.1(4) . . ?
C3 C4 Ir01 71.2(3) . . ?
C3 C4 C9 125.4(6) . . ?
C5 C4 Ir01 71.7(3) . . ?
C5 C4 C3 107.2(5) . . ?
C5 C4 C9 127.1(6) . . ?
C9 C4 Ir01 126.9(4) . . ?
C4 C5 Ir01 70.3(3) . . ?
C4 C5 C10 125.1(6) . . ?
C1 C5 Ir01 73.3(3) . . ?
C1 C5 C4 108.7(5) . . ?
C1 C5 C10 125.8(6) . . ?
C10 C5 Ir01 128.2(5) . . ?
C15 C14 C13 113.5(5) . . ?
C15 C14 C20 127.6(6) . . ?
C20 C14 C13 118.7(6) . . ?
C11 C16 Ir01 68.5(3) . . ?
C11 C16 C15 114.2(5) . . ?
C11 C16 C22 118.7(5) . . ?
C15 C16 Ir01 110.7(4) . . ?
C22 C16 Ir01 118.5(4) . . ?
C22 C16 C15 117.0(5) . . ?
C14 C15 C16 115.2(5) . . ?
C14 C15 C21 125.4(6) . . ?
C21 C15 C16 119.3(6) . . ?
C12 C13 Ir01 68.8(3) . . ?
C12 C13 C14 116.1(5) . . ?
C12 C13 C19 117.1(5) . . ?
C14 C13 Ir01 111.4(4) . . ?
C14 C13 C19 116.8(5) . . ?
C19 C13 Ir01 117.7(4) . . ?
H6A C6 H6B 109.5 . . ?
H6A C6 H6C 109.5 . . ?
H6B C6 H6C 109.5 . . ?
C1 C6 H6A 109.5 . . ?
C1 C6 H6B 109.5 . . ?
C1 C6 H6C 109.5 . . ?
C12 C18 H18A 109.5 . . ?
C12 C18 H18B 109.5 . . ?
C12 C18 H18C 109.5 . . ?
H18A C18 H18B 109.5 . . ?
H18A C18 H18C 109.5 . . ?
H18B C18 H18C 109.5 . . ?
C2 C1 Ir01 70.0(3) . . ?
C2 C1 C6 125.4(6) . . ?
C5 C1 Ir01 69.9(3) . . ?
C5 C1 C2 108.3(5) . . ?
C5 C1 C6 126.3(6) . . ?
C6 C1 Ir01 125.0(4) . . ?
C5 C10 H10A 109.5 . . ?
C5 C10 H10B 109.5 . . ?
C5 C10 H10C 109.5 . . ?
H10A C10 H10B 109.5 . . ?
H10A C10 H10C 109.5 . . ?
H10B C10 H10C 109.5 . . ?
C11 C17 H17A 109.5 . . ?
C11 C17 H17B 109.5 . . ?
C11 C17 H17C 109.5 . . ?
H17A C17 H17B 109.5 . . ?
H17A C17 H17C 109.5 . . ?
H17B C17 H17C 109.5 . . ?
C2 C7 H7A 109.5 . . ?
C2 C7 H7B 109.5 . . ?
C2 C7 H7C 109.5 . . ?
H7A C7 H7B 109.5 . . ?
H7A C7 H7C 109.5 . . ?
H7B C7 H7C 109.5 . . ?
C4 C9 H9A 109.5 . . ?
C4 C9 H9B 109.5 . . ?
C4 C9 H9C 109.5 . . ?
H9A C9 H9B 109.5 . . ?
H9A C9 H9C 109.5 . . ?
H9B C9 H9C 109.5 . . ?
C15 C21 H21A 109.5 . . ?
C15 C21 H21B 109.5 . . ?
C15 C21 H21C 109.5 . . ?
H21A C21 H21B 109.5 . . ?
H21A C21 H21C 109.5 . . ?
H21B C21 H21C 109.5 . . ?
C14 C20 H20A 109.5 . . ?
C14 C20 H20B 109.5 . . ?
C14 C20 H20C 109.5 . . ?
H20A C20 H20B 109.5 . . ?
H20A C20 H20C 109.5 . . ?
H20B C20 H20C 109.5 . . ?
C16 C22 H22A 109.5 . . ?
C16 C22 H22B 109.5 . . ?
C16 C22 H22C 109.5 . . ?
H22A C22 H22B 109.5 . . ?
H22A C22 H22C 109.5 . . ?
H22B C22 H22C 109.5 . . ?
C13 C19 H19A 109.5 . . ?
C13 C19 H19B 109.5 . . ?
C13 C19 H19C 109.5 . . ?
H19A C19 H19B 109.5 . . ?
H19A C19 H19C 109.5 . . ?
H19B C19 H19C 109.5 . . ?
C3 C8 H8A 109.5 . . ?
C3 C8 H8B 109.5 . . ?
C3 C8 H8C 109.5 . . ?
H8A C8 H8B 109.5 . . ?
H8A C8 H8C 109.5 . . ?
H8B C8 H8C 109.5 . . ?

loop_
_geom_torsion_atom_site_label_1
_geom_torsion_atom_site_label_2
_geom_torsion_atom_site_label_3
_geom_torsion_atom_site_label_4
_geom_torsion
_geom_torsion_site_symmetry_1
_geom_torsion_site_symmetry_2
_geom_torsion_site_symmetry_3
_geom_torsion_site_symmetry_4
_geom_torsion_publ_flag
Ir01 C11 C12 C13 58.6(4) . . . . ?
Ir01 C11 C12 C18 -119.0(5) . . . . ?
Ir01 C11 C16 C15 -103.9(5) . . . . ?
Ir01 C11 C16 C22 111.6(5) . . . . ?
Ir01 C3 C2 C1 63.7(4) . . . . ?
Ir01 C3 C2 C7 -121.0(6) . . . . ?
Ir01 C3 C4 C5 -63.1(4) . . . . ?
Ir01 C3 C4 C9 122.4(6) . . . . ?
Ir01 C12 C13 C14 104.2(5) . . . . ?
Ir01 C12 C13 C19 -111.3(5) . . . . ?
Ir01 C2 C1 C5 59.6(4) . . . . ?
Ir01 C2 C1 C6 -119.4(6) . . . . ?
Ir01 C4 C5 C1 -63.6(4) . . . . ?
Ir01 C4 C5 C10 123.5(6) . . . . ?
Ir01 C5 C1 C2 -59.7(4) . . . . ?
Ir01 C5 C1 C6 119.3(6) . . . . ?
Ir01 C16 C15 C14 -28.7(7) . . . . ?
Ir01 C16 C15 C21 154.5(5) . . . . ?
C11 C12 C13 Ir01 -57.9(4) . . . . ?
C11 C12 C13 C14 46.3(7) . . . . ?
C11 C12 C13 C19 -169.2(5) . . . . ?
C11 C16 C15 C14 46.3(8) . . . . ?
C11 C16 C15 C21 -130.6(6) . . . . ?
C3 C2 C1 Ir01 -62.1(4) . . . . ?
C3 C2 C1 C5 -2.5(6) . . . . ?
C3 C2 C1 C6 178.6(5) . . . . ?
C3 C4 C5 Ir01 62.8(4) . . . . ?
C3 C4 C5 C1 -0.9(6) . . . . ?
C3 C4 C5 C10 -173.7(6) . . . . ?
C12 C11 C16 Ir01 57.6(4) . . . . ?
C12 C11 C16 C15 -46.3(7) . . . . ?
C12 C11 C16 C22 169.2(5) . . . . ?
C2 C3 C4 Ir01 62.4(4) . . . . ?
C2 C3 C4 C5 -0.7(6) . . . . ?
C2 C3 C4 C9 -175.2(6) . . . . ?
C4 C3 C2 Ir01 -61.8(4) . . . . ?
C4 C3 C2 C1 1.9(6) . . . . ?
C4 C3 C2 C7 177.2(6) . . . . ?
C4 C5 C1 Ir01 61.8(4) . . . . ?
C4 C5 C1 C2 2.1(6) . . . . ?
C4 C5 C1 C6 -179.0(6) . . . . ?
C16 C11 C12 Ir01 -57.7(4) . . . . ?
C16 C11 C12 C13 0.9(7) . . . . ?
C16 C11 C12 C18 -176.7(5) . . . . ?
C15 C14 C13 Ir01 28.3(7) . . . . ?
C15 C14 C13 C12 -47.8(8) . . . . ?
C15 C14 C13 C19 167.6(6) . . . . ?
C13 C14 C15 C16 0.3(8) . . . . ?
C13 C14 C15 C21 176.9(6) . . . . ?
C18 C12 C13 Ir01 119.5(6) . . . . ?
C18 C12 C13 C14 -136.2(6) . . . . ?
C18 C12 C13 C19 8.3(9) . . . . ?
C10 C5 C1 Ir01 -125.4(6) . . . . ?
C10 C5 C1 C2 174.9(6) . . . . ?
C10 C5 C1 C6 -6.2(10) . . . . ?
C17 C11 C12 Ir01 119.6(5) . . . . ?
C17 C11 C12 C13 178.2(5) . . . . ?
C17 C11 C12 C18 0.5(8) . . . . ?
C17 C11 C16 Ir01 -119.6(5) . . . . ?
C17 C11 C16 C15 136.5(6) . . . . ?
C17 C11 C16 C22 -8.0(8) . . . . ?
C7 C2 C1 Ir01 122.6(6) . . . . ?
C7 C2 C1 C5 -177.8(6) . . . . ?
C7 C2 C1 C6 3.2(10) . . . . ?
C9 C4 C5 Ir01 -122.8(6) . . . . ?
C9 C4 C5 C1 173.5(6) . . . . ?
C9 C4 C5 C10 0.6(10) . . . . ?
C20 C14 C15 C16 -174.1(6) . . . . ?
C20 C14 C15 C21 2.5(11) . . . . ?
C20 C14 C13 Ir01 -156.8(5) . . . . ?
C20 C14 C13 C12 127.1(6) . . . . ?
C20 C14 C13 C19 -17.5(9) . . . . ?
C22 C16 C15 C14 -168.6(6) . . . . ?
C22 C16 C15 C21 14.6(9) . . . . ?
C8 C3 C2 Ir01 120.3(6) . . . . ?
C8 C3 C2 C1 -175.9(6) . . . . ?
C8 C3 C2 C7 -0.7(10) . . . . ?
C8 C3 C4 Ir01 -119.7(6) . . . . ?
C8 C3 C4 C5 177.2(6) . . . . ?
C8 C3 C4 C9 2.7(10) . . . . ?

_shelx_res_file                  
;
    as126_twin1.res created by SHELXL-2014/7

TITL as126_twin1_a.res in P2(1)/n
REM Old TITL AS126_twin1 in P21/n #14
REM SHELXT solution in P2(1)/n
REM R1 0.109, Rweak 0.139, Alpha 0.083, Orientation as input
REM Formula found by SHELXT: C36 Ir
CELL 1.54184 8.016476 16.324614 15.049036 90 92.9854 90
ZERR 4 0.000188 0.000406 0.000398 0 0.0022 0
LATT 1
SYMM 0.5-X,0.5+Y,0.5-Z
SFAC C H Ir
UNIT 88 132 4
ISOR 0.005 0.01 C5 C4
EADP C11 C12

L.S. 10
PLAN  20
BOND $H
LIST 4
MORE -1
CONF
fmap 2
acta
OMIT 5 -11 12
REM <olex2.extras>
REM <HklSrc "%.\\AS126_twin1_hklf5.hkl">
REM </olex2.extras>

WGHT    0.050000    8.471000
BASF   0.47146
FVAR       2.21783
IR01  3    0.864453    0.602648    0.743499    11.00000    0.01227    0.01188 =
         0.01932    0.00008    0.00120   -0.00023
C11   1    1.123507    0.597543    0.778171    11.00000    0.01050    0.01800 =
         0.02342   -0.00266    0.00878   -0.00157
C3    1    0.596195    0.607138    0.699824    11.00000    0.00854    0.02687 =
         0.02904    0.00490   -0.00371   -0.00496
C12   1    1.097352    0.595187    0.683139    11.00000    0.01050    0.01800 =
         0.02342   -0.00266    0.00878   -0.00157
C2    1    0.659917    0.526597    0.679770    11.00000    0.01167    0.02585 =
         0.02233   -0.00037   -0.00204   -0.00899
C4    1    0.613459    0.618203    0.795192    11.00000    0.00923    0.02571 =
         0.02221   -0.00770    0.01038   -0.00108
C5    1    0.685775    0.543873    0.832407    11.00000    0.01410    0.02261 =
         0.02614    0.00204    0.01100   -0.00821
C14   1    1.066739    0.749045    0.684047    11.00000    0.01937    0.01075 =
         0.03586    0.00117    0.00036   -0.00176
C16   1    1.050642    0.671486    0.818908    11.00000    0.01102    0.01855 =
         0.02976   -0.00343   -0.00927   -0.00256
C15   1    1.088611    0.750841    0.772073    11.00000    0.01836    0.01041 =
         0.03516   -0.00082   -0.00266   -0.00514
C13   1    1.006868    0.667115    0.648223    11.00000    0.01515    0.01786 =
         0.02020    0.00663    0.00921   -0.00471
C6    1    0.780205    0.402427    0.771299    11.00000    0.02772    0.01567 =
         0.04306    0.00280    0.00344   -0.00102
AFIX 137
H6A   2    0.842555    0.389638    0.720334    11.00000   -1.50000
H6B   2    0.690277    0.364004    0.775407    11.00000   -1.50000
H6C   2    0.852382    0.399226    0.824125    11.00000   -1.50000
AFIX   0
C18   1    1.153488    0.523702    0.631220    11.00000    0.02577    0.02157 =
         0.02828   -0.00515    0.00066    0.00097
AFIX 137
H18A  2    1.126829    0.473989    0.661467    11.00000   -1.50000
H18B  2    1.272032    0.526833    0.625507    11.00000   -1.50000
H18C  2    1.097843    0.524136    0.573171    11.00000   -1.50000
AFIX   0
C1    1    0.710328    0.487681    0.761946    11.00000    0.01560    0.01537 =
         0.03057   -0.00074    0.00361   -0.00645
C10   1    0.709860    0.525671    0.929466    11.00000    0.02857    0.04201 =
         0.02442   -0.00347    0.00254   -0.00549
AFIX 137
H10A  2    0.812094    0.495840    0.940334    11.00000   -1.50000
H10B  2    0.617911    0.493384    0.948131    11.00000   -1.50000
H10C  2    0.715060    0.576087    0.962334    11.00000   -1.50000
AFIX   0
C17   1    1.209175    0.529354    0.830161    11.00000    0.02382    0.01985 =
         0.03008    0.01072    0.00050   -0.00010
AFIX 137
H17A  2    1.198082    0.538302    0.892625    11.00000   -1.50000
H17B  2    1.325421    0.528304    0.817766    11.00000   -1.50000
H17C  2    1.158644    0.477978    0.813240    11.00000   -1.50000
AFIX   0
C7    1    0.660357    0.487438    0.589933    11.00000    0.02603    0.03666 =
         0.02877   -0.00434    0.00442   -0.00698
AFIX 137
H7A   2    0.655495    0.529133    0.544888    11.00000   -1.50000
H7B   2    0.565112    0.452071    0.581776    11.00000   -1.50000
H7C   2    0.760746    0.455974    0.585473    11.00000   -1.50000
AFIX   0
C9    1    0.551691    0.689951    0.844837    11.00000    0.02609    0.02693 =
         0.05505   -0.00544    0.01737    0.00443
AFIX 137
H9A   2    0.625005    0.700055    0.896147    11.00000   -1.50000
H9B   2    0.441226    0.678796    0.863446    11.00000   -1.50000
H9C   2    0.548986    0.737294    0.806949    11.00000   -1.50000
AFIX   0
C21   1    1.155149    0.822736    0.826012    11.00000    0.03032    0.01615 =
         0.04364   -0.00945    0.00058   -0.00340
AFIX 137
H21A  2    1.263924    0.809675    0.851841    11.00000   -1.50000
H21B  2    1.081057    0.834565    0.872445    11.00000   -1.50000
H21C  2    1.162810    0.869718    0.788075    11.00000   -1.50000
AFIX   0
C20   1    1.107921    0.814699    0.619642    11.00000    0.03157    0.01934 =
         0.03778    0.00792   -0.00012   -0.00799
AFIX 137
H20A  2    1.141282    0.863367    0.651668    11.00000   -1.50000
H20B  2    1.011374    0.826306    0.581284    11.00000   -1.50000
H20C  2    1.197577    0.796627    0.584576    11.00000   -1.50000
AFIX   0
C22   1    1.041435    0.674830    0.918287    11.00000    0.02577    0.02843 =
         0.02722   -0.00748   -0.00035   -0.00574
AFIX 137
H22A  2    0.961009    0.715319    0.933657    11.00000   -1.50000
H22B  2    1.149034    0.689057    0.944827    11.00000   -1.50000
H22C  2    1.008379    0.622250    0.939885    11.00000   -1.50000
AFIX   0
C19   1    0.944304    0.664501    0.551441    11.00000    0.02622    0.02339 =
         0.02843    0.00129    0.00521   -0.00532
AFIX 137
H19A  2    0.904436    0.610424    0.536973    11.00000   -1.50000
H19B  2    1.033913    0.678262    0.514251    11.00000   -1.50000
H19C  2    0.854948    0.703161    0.541817    11.00000   -1.50000
AFIX   0
C8    1    0.519851    0.667269    0.634268    11.00000    0.02260    0.03508 =
         0.04899    0.02196   -0.00270   -0.00356
AFIX 137
H8A   2    0.563446    0.720985    0.647145    11.00000   -1.50000
H8B   2    0.400786    0.667649    0.638540    11.00000   -1.50000
H8C   2    0.546445    0.651667    0.575149    11.00000   -1.50000
AFIX   0
HKLF 5

REM  as126_twin1_a.res in P2(1)/n
REM R1 =  0.0342 for    4627 Fo > 4sig(Fo)  and  0.0379 for all    5009 data
REM    214 parameters refined using     12 restraints

END

WGHT      0.0498      8.4023

REM Highest difference peak  1.591,  deepest hole -1.416,  1-sigma level  0.166
Q1    1   0.6981  0.6042  0.7524  11.00000  0.05    1.59
Q2    1   1.0457  0.6015  0.7398  11.00000  0.05    1.58
Q3    1   1.2547  0.6027  0.7392  11.00000  0.05    0.90
Q4    1   0.7561  0.6016  0.6822  11.00000  0.05    0.83
Q5    1   0.9726  0.6025  0.8008  11.00000  0.05    0.74
Q6    1   1.0982  0.6040  0.8145  11.00000  0.05    0.68
Q7    1   0.4752  0.6014  0.7431  11.00000  0.05    0.67
Q8    1   0.8854  0.6650  0.7808  11.00000  0.05    0.67
Q9    1   0.8571  0.5838  0.6636  11.00000  0.05    0.63
Q10   1   1.1094  0.5343  0.7624  11.00000  0.05    0.62
Q11   1   0.9699  0.5625  0.7790  11.00000  0.05    0.61
Q12   1   0.8875  0.6336  0.8172  11.00000  0.05    0.58
Q13   1   0.8659  0.5838  0.8205  11.00000  0.05    0.57
Q14   1   0.8093  0.6220  0.8006  11.00000  0.05    0.57
Q15   1   0.8264  0.6626  0.7031  11.00000  0.05    0.56
Q16   1   0.8897  0.6386  0.6763  11.00000  0.05    0.56
Q17   1   0.8825  0.5397  0.7772  11.00000  0.05    0.51
Q18   1   0.8229  0.5406  0.6981  11.00000  0.05    0.50
Q19   1   1.2192  0.5587  0.7993  11.00000  0.05    0.49
Q20   1   0.7842  0.5405  0.7171  11.00000  0.05    0.49
;
_shelx_res_checksum              99950
_shelx_SHELXL_version_number     2014/7
_olex2_exptl_crystal_mounting_method 
'mounted on a Mitegen loop using Paratone-N oil'
_olex2_submission_special_instructions 'No special instructions were received'
_oxdiff_exptl_absorpt_empirical_details 
;
Empirical correction (ABSPACK) includes:
- Absorption correction using spherical harmonics
- Frame scaling
;
_oxdiff_exptl_absorpt_empirical_full_max 1.652
_oxdiff_exptl_absorpt_empirical_full_min 0.724
loop_
_twin_individual_id
_twin_individual_mass_fraction_refined
1 0.5285(12)
2 0.4715(12)

####################################################################### 
# 
# This file contains crystal structure data downloaded from the 
# Cambridge Structural Database (CSD) hosted by the Cambridge 
# Crystallographic Data Centre (CCDC).
# 
# Full information about CCDC data access policies and citation 
# guidelines are available at http://www.ccdc.cam.ac.uk/access/V1 
# 
# Audit and citation data items may have been added by the CCDC. 
# Please retain this information to preserve the provenance of 
# this file and to allow appropriate attribution of the data. 
# 
#######################################################################

data_as124
_database_code_depnum_ccdc_archive 'CCDC 2040077'
loop_
_audit_author_name
_audit_author_address
'Nathan Halcovitch'
;Lancaster University
United Kingdom
;
_audit_update_record             
;
2020-10-22 deposited with the CCDC.	2021-01-12 downloaded from the CCDC.
;
_audit_creation_date             2016-10-27
_audit_creation_method           
;
Olex2 1.2
(compiled 2015.01.26 svn.r3150 for OlexSys, GUI svn.r4998)
;
_chemical_name_common            ?
_chemical_name_systematic        ?
_chemical_formula_moiety         '2(C20 H23 Ir)'
_chemical_formula_sum            'C40 H46 Ir2'
_chemical_formula_weight         911.17
_chemical_absolute_configuration .
_chemical_melting_point          ?
_chemical_oxdiff_formula         'C20 H23 Ir1'
_chemical_oxdiff_usercomment     S347
loop_
_atom_type_symbol
_atom_type_description
_atom_type_scat_dispersion_real
_atom_type_scat_dispersion_imag
_atom_type_scat_source
C C 0.0033 0.0016 'International Tables Vol C Tables 4.2.6.8 and 6.1.1.4'
H H 0.0000 0.0000 'International Tables Vol C Tables 4.2.6.8 and 6.1.1.4'
Ir Ir -1.4442 7.9887 'International Tables Vol C Tables 4.2.6.8 and 6.1.1.4'

_shelx_space_group_comment       
;
The symmetry employed for this shelxl refinement is uniquely defined
by the following loop, which should always be used as a source of
symmetry information in preference to the above space-group names.
They are only intended as comments.
;
_space_group_crystal_system      monoclinic
_space_group_IT_number           9
_space_group_name_H-M_alt        'C 1 c 1'
_space_group_name_Hall           'C -2yc'
loop_
_space_group_symop_operation_xyz
'x, y, z'
'x, -y, z+1/2'
'x+1/2, y+1/2, z'
'x+1/2, -y+1/2, z+1/2'

_cell_length_a                   22.2884(4)
_cell_length_b                   22.2818(4)
_cell_length_c                   26.1267(5)
_cell_angle_alpha                90
_cell_angle_beta                 97.5244(17)
_cell_angle_gamma                90
_cell_volume                     12863.5(4)
_cell_formula_units_Z            16
_cell_measurement_reflns_used    24800
_cell_measurement_temperature    100.01(10)
_cell_measurement_theta_max      29.4760
_cell_measurement_theta_min      2.8960
_shelx_estimated_absorpt_T_max   ?
_shelx_estimated_absorpt_T_min   ?
_exptl_absorpt_coefficient_mu    8.295
_exptl_absorpt_correction_T_max  1.00000
_exptl_absorpt_correction_T_min  0.92803
_exptl_absorpt_correction_type   multi-scan
_exptl_absorpt_process_details   
;
CrysAlisPro 1.171.38.43d (Rigaku Oxford Diffraction, 2015)
Empirical absorption correction using spherical harmonics,
 implemented in SCALE3 ABSPACK scaling algorithm.
;
_exptl_absorpt_special_details   ?
_exptl_crystal_colour            yellow
_exptl_crystal_colour_primary    yellow
_exptl_crystal_density_diffrn    1.882
_exptl_crystal_density_meas      ?
_exptl_crystal_density_method    ?
_exptl_crystal_description       prism
_exptl_crystal_F_000             7040
_exptl_crystal_size_max          0.08
_exptl_crystal_size_mid          0.06
_exptl_crystal_size_min          0.04
_exptl_transmission_factor_max   ?
_exptl_transmission_factor_min   ?
_diffrn_reflns_av_R_equivalents  0.0334
_diffrn_reflns_av_unetI/netI     0.0416
_diffrn_reflns_Laue_measured_fraction_full 0.999
_diffrn_reflns_Laue_measured_fraction_max 0.911
_diffrn_reflns_limit_h_max       30
_diffrn_reflns_limit_h_min       -28
_diffrn_reflns_limit_k_max       28
_diffrn_reflns_limit_k_min       -29
_diffrn_reflns_limit_l_max       33
_diffrn_reflns_limit_l_min       -36
_diffrn_reflns_number            96652
_diffrn_reflns_point_group_measured_fraction_full 0.996
_diffrn_reflns_point_group_measured_fraction_max 0.852
_diffrn_reflns_theta_full        25.242
_diffrn_reflns_theta_max         29.773
_diffrn_reflns_theta_min         2.411
_diffrn_ambient_environment      N~2~
_diffrn_ambient_temperature      100.01(10)
_diffrn_detector                 'CCD plate'
_diffrn_detector_area_resol_mean 5.2303
_diffrn_detector_type            AtlasS2
_diffrn_measured_fraction_theta_full 0.999
_diffrn_measured_fraction_theta_max 0.911
_diffrn_measurement_details      
;
List of Runs (angles in degrees, time in seconds):

  # Type    Start    End  Width  t~exp~   \w     \q     \k     \f   Frames
#--------------------------------------------------------------------------
  1  \w    -20.00  47.00   1.00   30.00    --    8.40 -99.00 -60.00   67
  2  \w    -35.00  58.00   1.00   30.00    --  -10.27  57.00-180.00   93
  3  \w    -35.00  58.00   1.00   30.00    --  -10.27  57.00  60.00   93
  4  \w    -20.00  28.00   1.00   30.00    --  -10.27 -99.00-120.00   48
  5  \w    -81.00 -29.00   1.00   30.00    --  -10.27 -38.00 120.00   52
  6  \w    -82.00  20.00   1.00   30.00    --  -10.27 -77.00  60.00  102
  7  \w    -25.00   1.00   1.00   30.00    --  -10.27 -38.00 -30.00   26
  8  \w    -19.00   7.00   1.00   30.00    --  -10.27 -81.00 148.00   26
;
_diffrn_measurement_device       'four-circle diffractometer'
_diffrn_measurement_device_type  'SuperNova, Dual, Cu at zero, AtlasS2'
_diffrn_measurement_method       '\w scans'
_diffrn_orient_matrix_type       
'CrysAlisPro convention (1999,Acta A55,543-557)'
_diffrn_orient_matrix_UB_11      0.0212551000
_diffrn_orient_matrix_UB_12      0.0238684000
_diffrn_orient_matrix_UB_13      0.0025311000
_diffrn_orient_matrix_UB_21      -0.0155366000
_diffrn_orient_matrix_UB_22      0.0138385000
_diffrn_orient_matrix_UB_23      -0.0223496000
_diffrn_orient_matrix_UB_31      -0.0183639000
_diffrn_orient_matrix_UB_32      0.0159016000
_diffrn_orient_matrix_UB_33      0.0155999000
_diffrn_radiation_monochromator  mirror
_diffrn_radiation_probe          x-ray
_diffrn_radiation_type           MoK\a
_diffrn_radiation_wavelength     0.71073
_diffrn_source                   'micro-focus sealed X-ray tube'
_diffrn_source_type              'SuperNova (Mo) X-ray Source'
_reflns_Friedel_coverage         0.869
_reflns_Friedel_fraction_full    0.993
_reflns_Friedel_fraction_max     0.793
_reflns_number_gt                23383
_reflns_number_total             31301
_reflns_odcompleteness_completeness 99.90
_reflns_odcompleteness_iscentric 1
_reflns_odcompleteness_theta     26.32
_reflns_special_details          
;
 Reflections were merged by SHELXL according to the crystal
 class for the calculation of statistics and refinement.
 
 _reflns_Friedel_fraction is defined as the number of unique
 Friedel pairs measured divided by the number that would be
 possible theoretically, ignoring centric projections and
 systematic absences.
;
_reflns_threshold_expression     'I > 2\s(I)'
_computing_cell_refinement       'CrysAlisPro 1.171.38.43d (Rigaku OD, 2015)'
_computing_data_collection       'CrysAlisPro 1.171.38.43d (Rigaku OD, 2015)'
_computing_data_reduction        'CrysAlisPro 1.171.38.43d (Rigaku OD, 2015)'
_computing_molecular_graphics    'Olex2 (Dolomanov et al., 2009)'
_computing_publication_material  'Olex2 (Dolomanov et al., 2009)'
_computing_structure_refinement  'ShelXL (Sheldrick, 2008)'
_computing_structure_solution    'ShelXT (Sheldrick, 2015)'
_refine_diff_density_max         2.557
_refine_diff_density_min         -0.917
_refine_diff_density_rms         0.144
_refine_ls_abs_structure_details 
;
 Flack x determined using 9149 quotients [(I+)-(I-)]/[(I+)+(I-)]
 (Parsons, Flack and Wagner, Acta Cryst. B69 (2013) 249-259).
;
_refine_ls_abs_structure_Flack   -0.015(5)
_refine_ls_extinction_coef       .
_refine_ls_extinction_method     none
_refine_ls_goodness_of_fit_ref   0.998
_refine_ls_hydrogen_treatment    constr
_refine_ls_matrix_type           full
_refine_ls_number_parameters     1553
_refine_ls_number_reflns         31301
_refine_ls_number_restraints     388
_refine_ls_R_factor_all          0.0433
_refine_ls_R_factor_gt           0.0264
_refine_ls_restrained_S_all      0.993
_refine_ls_shift/su_max          0.003
_refine_ls_shift/su_mean         0.000
_refine_ls_structure_factor_coef Fsqd
_refine_ls_weighting_details     
'w=1/[\s^2^(Fo^2^)+(0.0172P)^2^] where P=(Fo^2^+2Fc^2^)/3'
_refine_ls_weighting_scheme      calc
_refine_ls_wR_factor_gt          0.0473
_refine_ls_wR_factor_ref         0.0530
_refine_special_details          ?
_olex2_refinement_description    
;
1. Fixed Uiso
 At 1.2 times of:
  All C(H) groups
 At 1.5 times of:
  All C(H,H,H) groups
2. Rigid bond restraints
 C1, C2, C3, C4, C5
 with sigma for 1-2 distances of 0.005 and sigma for 1-3 distances of 0.005
 C1A, C2A, C3A, C4A, C5A
 with sigma for 1-2 distances of 0.005 and sigma for 1-3 distances of 0.005
 C1B, C2B, C3B, C4B, C5B
 with sigma for 1-2 distances of 0.005 and sigma for 1-3 distances of 0.005
 C1C, C2C, C3C, C4C, C5C
 with sigma for 1-2 distances of 0.005 and sigma for 1-3 distances of 0.005
 C1D, C2D, C3D, C4D, C5D
 with sigma for 1-2 distances of 0.005 and sigma for 1-3 distances of 0.005
 C1E, C2E, C3E, C4E, C5E
 with sigma for 1-2 distances of 0.005 and sigma for 1-3 distances of 0.005
 C1F, C2F, C3F, C4F, C5F
 with sigma for 1-2 distances of 0.005 and sigma for 1-3 distances of 0.005
 C1G, C2G, C3G, C4G, C5G
 with sigma for 1-2 distances of 0.005 and sigma for 1-3 distances of 0.005
3. Uiso/Uaniso restraints and constraints
C1 \\sim C2 \\sim C3 \\sim C4 \\sim C5: within 2A with sigma of 0.01 and sigma
for terminal atoms of 0.02
C1A \\sim C2A \\sim C3A \\sim C4A \\sim C5A: within 2A with sigma of 0.01 and
sigma for terminal atoms of 0.02
C1B \\sim C2B \\sim C3B \\sim C4B \\sim C5B: within 2A with sigma of 0.01 and
sigma for terminal atoms of 0.02
C1C \\sim C2C \\sim C3C \\sim C4C \\sim C5C: within 2A with sigma of 0.01 and
sigma for terminal atoms of 0.02
C1D \\sim C2D \\sim C3D \\sim C4D \\sim C5D: within 2A with sigma of 0.01 and
sigma for terminal atoms of 0.02
C1E \\sim C2E \\sim C3E \\sim C4E \\sim C5E: within 2A with sigma of 0.01 and
sigma for terminal atoms of 0.02
C1F \\sim C2F \\sim C3F \\sim C4F \\sim C5F: within 2A with sigma of 0.01 and
sigma for terminal atoms of 0.02
C1G \\sim C2G \\sim C3G \\sim C4G \\sim C5G: within 2A with sigma of 0.01 and
sigma for terminal atoms of 0.02
Uanis(C4) \\sim Ueq, Uanis(C4A) \\sim Ueq, Uanis(C4B) \\sim Ueq, Uanis(C4C)
\\sim Ueq, Uanis(C4D) \\sim Ueq, Uanis(C4E) \\sim Ueq, Uanis(C4F) \\sim Ueq,
Uanis(C4G) \\sim Ueq: with sigma of 0.005 and sigma for terminal atoms of 0.01
Uanis(C14A) \\sim Ueq, Uanis(C20D) \\sim Ueq, Uanis(C11D) \\sim Ueq: with sigma
of 0.005 and sigma for terminal atoms of 0.01
4.a Ternary CH refined with riding coordinates:
 C11(H11), C12(H12), C19(H19), C20(H20), C11D(H11D), C12D(H12D), C19D(H19D),
 C20D(H20D), C11F(H11F), C12F(H12F), C19F(H19F), C20F(H20F), C11A(H11A),
 C12A(H12A), C19A(H19A), C20A(H20A), C11E(H11E), C12E(H12E), C19E(H19E),
 C20E(H20E), C11B(H11B), C12B(H12B), C19B(H19B), C20B(H20B), C11C(H11C),
 C12C(H12C), C19C(H19C), C20C(H20C), C11G(H11G), C12G(H12G), C19G(H19G),
 C20G(H20G)
4.b Aromatic/amide H refined with riding coordinates:
 C14(H14), C15(H15), C16(H16), C17(H17), C14D(H14D), C15D(H15D), C16D(H16D),
 C17D(H17D), C14F(H14F), C15F(H15F), C16F(H16F), C17F(H17F), C14A(H14A),
 C15A(H15A), C16A(H16A), C17A(H17A), C14E(H14E), C15E(H15E), C16E(H16E),
 C17E(H17E), C14B(H14B), C15B(H15B), C16B(H16B), C17B(H17B), C14C(H14C),
 C15C(H15C), C16C(H16C), C17C(H17C), C14G(H14G), C15G(H15G), C16G(H16G),
 C17G(H17G)
4.c Idealised Me refined as rotating group:
 C6(H6A,H6B,H6C), C7(H7A,H7B,H7C), C8(H8A,H8B,H8C), C9(H9A,H9B,H9C), C10(H10A,
 H10B,H10C), C6D(H6DA,H6DB,H6DC), C7D(H7DA,H7DB,H7DC), C8D(H8DA,H8DB,H8DC),
 C9D(H9DA,H9DB,H9DC), C10D(H10D,H10E,H10F), C6F(H6FA,H6FB,H6FC), C7F(H7FA,H7FB,
 H7FC), C8F(H8FA,H8FB,H8FC), C9F(H9FA,H9FB,H9FC), C10F(H10G,H10H,H10I),
 C6A(H6AA,H6AB,H6AC), C7A(H7AA,H7AB,H7AC), C8A(H8AA,H8AB,H8AC), C9A(H9AA,H9AB,
 H9AC), C10A(H10J,H10K,H10L), C6E(H6EA,H6EB,H6EC), C7E(H7EA,H7EB,H7EC),
 C8E(H8EA,H8EB,H8EC), C9E(H9EA,H9EB,H9EC), C10E(H10M,H10N,H10O), C6B(H6BA,H6BB,
 H6BC), C7B(H7BA,H7BB,H7BC), C8B(H8BA,H8BB,H8BC), C9B(H9BA,H9BB,H9BC),
 C10B(H10P,H10Q,H10R), C6C(H6CA,H6CB,H6CC), C7C(H7CA,H7CB,H7CC), C8C(H8CA,H8CB,
 H8CC), C9C(H9CA,H9CB,H9CC), C10C(H10S,H10T,H10U), C6G(H6GA,H6GB,H6GC),
 C7G(H7GA,H7GB,H7GC), C8G(H8GA,H8GB,H8GC), C9G(H9GA,H9GB,H9GC), C10G(H10V,H10W,
 H10X)
;
_atom_sites_solution_hydrogens   geom
_atom_sites_solution_primary     direct
_atom_sites_solution_secondary   ?
loop_
_atom_site_label
_atom_site_type_symbol
_atom_site_fract_x
_atom_site_fract_y
_atom_site_fract_z
_atom_site_U_iso_or_equiv
_atom_site_adp_type
_atom_site_occupancy
_atom_site_site_symmetry_order
_atom_site_calc_flag
_atom_site_refinement_flags_posn
_atom_site_refinement_flags_adp
_atom_site_refinement_flags_occupancy
_atom_site_disorder_assembly
_atom_site_disorder_group
C1 C 0.4290(4) 0.5976(4) 0.3794(4) 0.0108(16) Uani 1 1 d . U . . .
C2 C 0.4556(4) 0.6093(4) 0.3336(4) 0.0143(17) Uani 1 1 d . U . . .
C3 C 0.4101(4) 0.6009(4) 0.2908(4) 0.0111(16) Uani 1 1 d . U . . .
C4 C 0.3551(4) 0.5841(4) 0.3099(3) 0.0107(16) Uani 1 1 d . U . . .
C5 C 0.3663(4) 0.5832(4) 0.3663(4) 0.0112(16) Uani 1 1 d . U . . .
C6 C 0.4606(5) 0.6049(5) 0.4335(4) 0.019(2) Uani 1 1 d . . . . .
H6A H 0.5001 0.5871 0.4361 0.028 Uiso 1 1 calc GR . . . .
H6B H 0.4374 0.5854 0.4572 0.028 Uiso 1 1 calc GR . . . .
H6C H 0.4643 0.6468 0.4418 0.028 Uiso 1 1 calc GR . . . .
C7 C 0.5187(4) 0.6317(5) 0.3323(4) 0.020(2) Uani 1 1 d . . . . .
H7A H 0.5323 0.6200 0.3003 0.029 Uiso 1 1 calc GR . . . .
H7B H 0.5451 0.6149 0.3606 0.029 Uiso 1 1 calc GR . . . .
H7C H 0.5192 0.6747 0.3349 0.029 Uiso 1 1 calc GR . . . .
C8 C 0.4166(5) 0.6098(5) 0.2355(4) 0.019(2) Uani 1 1 d . . . . .
H8A H 0.3965 0.5778 0.2155 0.029 Uiso 1 1 calc GR . . . .
H8B H 0.4587 0.6100 0.2313 0.029 Uiso 1 1 calc GR . . . .
H8C H 0.3986 0.6475 0.2240 0.029 Uiso 1 1 calc GR . . . .
C9 C 0.2960(4) 0.5713(4) 0.2770(4) 0.0147(19) Uani 1 1 d . . . . .
H9A H 0.2678 0.5549 0.2981 0.022 Uiso 1 1 calc GR . . . .
H9B H 0.3024 0.5429 0.2506 0.022 Uiso 1 1 calc GR . . . .
H9C H 0.2799 0.6078 0.2613 0.022 Uiso 1 1 calc GR . . . .
C10 C 0.3211(5) 0.5737(4) 0.4035(4) 0.015(2) Uani 1 1 d . . . . .
H10A H 0.3376 0.5468 0.4303 0.022 Uiso 1 1 calc GR . . . .
H10B H 0.2847 0.5569 0.3854 0.022 Uiso 1 1 calc GR . . . .
H10C H 0.3120 0.6115 0.4184 0.022 Uiso 1 1 calc GR . . . .
C11 C 0.4371(4) 0.4371(4) 0.2926(3) 0.0105(18) Uani 1 1 d . . . . .
H11 H 0.4433 0.4386 0.2561 0.013 Uiso 1 1 calc R . . . .
C12 C 0.3777(4) 0.4311(4) 0.3092(4) 0.0132(19) Uani 1 1 d . . . . .
H12 H 0.3427 0.4340 0.2823 0.016 Uiso 1 1 calc R . . . .
C13 C 0.3714(4) 0.3912(4) 0.3532(3) 0.0084(17) Uani 1 1 d . . . . .
C14 C 0.3256(4) 0.3497(4) 0.3573(4) 0.011(2) Uani 1 1 d . . . . .
H14 H 0.2937 0.3459 0.3307 0.014 Uiso 1 1 calc R . . . .
C15 C 0.3275(4) 0.3144(4) 0.4005(4) 0.014(2) Uani 1 1 d . . . . .
H15 H 0.2959 0.2881 0.4038 0.017 Uiso 1 1 calc R . . . .
C16 C 0.3762(4) 0.3177(4) 0.4394(4) 0.0141(19) Uani 1 1 d . . . . .
H16 H 0.3781 0.2923 0.4679 0.017 Uiso 1 1 calc R . . . .
C17 C 0.4231(4) 0.3598(4) 0.4358(4) 0.012(2) Uani 1 1 d . . . . .
H17 H 0.4558 0.3623 0.4617 0.015 Uiso 1 1 calc R . . . .
C18 C 0.4196(4) 0.3971(4) 0.3933(3) 0.0107(18) Uani 1 1 d . . . . .
C19 C 0.4637(4) 0.4442(4) 0.3842(3) 0.0116(18) Uani 1 1 d . . . . .
H19 H 0.4923 0.4569 0.4140 0.014 Uiso 1 1 calc R . . . .
C20 C 0.4853(4) 0.4446(4) 0.3341(4) 0.0117(19) Uani 1 1 d . . . . .
H20 H 0.5276 0.4514 0.3292 0.014 Uiso 1 1 calc R . . . .
Ir1 Ir 0.42079(2) 0.51399(2) 0.33536(2) 0.00786(8) Uani 1 1 d . . . . .
C1D C 0.7902(4) 0.2188(4) 0.5848(4) 0.0114(17) Uani 1 1 d . U . . .
C2D C 0.7614(4) 0.2322(4) 0.6298(4) 0.0117(17) Uani 1 1 d . U . . .
C3D C 0.8057(4) 0.2233(4) 0.6737(4) 0.0104(16) Uani 1 1 d . U . . .
C4D C 0.8611(4) 0.2044(4) 0.6567(3) 0.0081(15) Uani 1 1 d . U . . .
C5D C 0.8525(4) 0.2028(4) 0.6017(3) 0.0090(15) Uani 1 1 d . U . . .
C6D C 0.7613(5) 0.2256(5) 0.5299(4) 0.023(3) Uani 1 1 d . . . . .
H6DA H 0.7184 0.2198 0.5281 0.035 Uiso 1 1 calc GR . . . .
H6DB H 0.7777 0.1962 0.5087 0.035 Uiso 1 1 calc GR . . . .
H6DC H 0.7692 0.2651 0.5178 0.035 Uiso 1 1 calc GR . . . .
C7D C 0.6985(4) 0.2550(4) 0.6295(4) 0.022(2) Uani 1 1 d . . . . .
H7DA H 0.6840 0.2443 0.6612 0.032 Uiso 1 1 calc GR . . . .
H7DB H 0.6727 0.2375 0.6010 0.032 Uiso 1 1 calc GR . . . .
H7DC H 0.6982 0.2979 0.6259 0.032 Uiso 1 1 calc GR . . . .
C8D C 0.7977(5) 0.2340(5) 0.7300(4) 0.019(2) Uani 1 1 d . . . . .
H8DA H 0.8263 0.2100 0.7518 0.029 Uiso 1 1 calc GR . . . .
H8DB H 0.7573 0.2231 0.7354 0.029 Uiso 1 1 calc GR . . . .
H8DC H 0.8044 0.2756 0.7382 0.029 Uiso 1 1 calc GR . . . .
C9D C 0.9189(4) 0.1921(4) 0.6913(4) 0.016(2) Uani 1 1 d . . . . .
H9DA H 0.9427 0.1638 0.6749 0.024 Uiso 1 1 calc GR . . . .
H9DB H 0.9099 0.1759 0.7234 0.024 Uiso 1 1 calc GR . . . .
H9DC H 0.9412 0.2289 0.6976 0.024 Uiso 1 1 calc GR . . . .
C10D C 0.8992(5) 0.1902(5) 0.5661(4) 0.015(2) Uani 1 1 d . . . . .
H10D H 0.8814 0.1663 0.5375 0.023 Uiso 1 1 calc GR . . . .
H10E H 0.9326 0.1688 0.5847 0.023 Uiso 1 1 calc GR . . . .
H10F H 0.9134 0.2274 0.5536 0.023 Uiso 1 1 calc GR . . . .
C11D C 0.7769(4) 0.0574(4) 0.6709(3) 0.0109(18) Uani 1 1 d . U . . .
H11D H 0.7710 0.0574 0.7074 0.013 Uiso 1 1 calc R . . . .
C12D C 0.8355(4) 0.0515(4) 0.6534(4) 0.0120(19) Uani 1 1 d . . . . .
H12D H 0.8711 0.0525 0.6798 0.014 Uiso 1 1 calc R . . . .
C13D C 0.8393(4) 0.0124(4) 0.6071(3) 0.0101(17) Uani 1 1 d . . . . .
C14D C 0.8837(4) -0.0292(4) 0.6007(4) 0.017(2) Uani 1 1 d . . . . .
H14D H 0.9147 -0.0365 0.6274 0.020 Uiso 1 1 calc R . . . .
C15D C 0.8819(4) -0.0603(4) 0.5540(4) 0.016(2) Uani 1 1 d . . . . .
H15D H 0.9123 -0.0877 0.5494 0.019 Uiso 1 1 calc R . . . .
C16D C 0.8351(4) -0.0506(4) 0.5147(4) 0.018(2) Uani 1 1 d . . . . .
H16D H 0.8342 -0.0711 0.4836 0.022 Uiso 1 1 calc R . . . .
C17D C 0.7893(5) -0.0098(4) 0.5217(4) 0.014(2) Uani 1 1 d . . . . .
H17D H 0.7567 -0.0046 0.4960 0.017 Uiso 1 1 calc R . . . .
C18D C 0.7926(4) 0.0232(4) 0.5673(3) 0.0091(17) Uani 1 1 d . . . . .
C19D C 0.7490(4) 0.0694(4) 0.5796(4) 0.0099(18) Uani 1 1 d . . . . .
H19D H 0.7197 0.0839 0.5510 0.012 Uiso 1 1 calc R . . . .
C20D C 0.7292(4) 0.0675(4) 0.6299(4) 0.0079(18) Uani 1 1 d . U . . .
H20D H 0.6873 0.0752 0.6356 0.009 Uiso 1 1 calc R . . . .
Ir1D Ir 0.79452(2) 0.13593(2) 0.62989(2) 0.00764(8) Uani 1 1 d . . . . .
C1F C 0.6617(4) 0.1385(4) 0.8808(4) 0.0097(16) Uani 1 1 d . U . . .
C2F C 0.6669(4) 0.1042(4) 0.8351(3) 0.0112(16) Uani 1 1 d . U . . .
C3F C 0.6532(4) 0.1423(4) 0.7920(4) 0.0119(17) Uani 1 1 d . U . . .
C4F C 0.6390(4) 0.2008(4) 0.8102(3) 0.0094(16) Uani 1 1 d . U . . .
C5F C 0.6462(4) 0.1992(4) 0.8655(4) 0.0103(16) Uani 1 1 d . U . . .
C6F C 0.6762(4) 0.1175(5) 0.9344(4) 0.020(2) Uani 1 1 d . . . . .
H6FA H 0.6691 0.0751 0.9358 0.030 Uiso 1 1 calc GR . . . .
H6FB H 0.6511 0.1380 0.9559 0.030 Uiso 1 1 calc GR . . . .
H6FC H 0.7180 0.1257 0.9463 0.030 Uiso 1 1 calc GR . . . .
C7F C 0.6885(5) 0.0400(4) 0.8344(4) 0.022(2) Uani 1 1 d . . . . .
H7FA H 0.6731 0.0218 0.8021 0.032 Uiso 1 1 calc GR . . . .
H7FB H 0.6743 0.0182 0.8621 0.032 Uiso 1 1 calc GR . . . .
H7FC H 0.7319 0.0393 0.8386 0.032 Uiso 1 1 calc GR . . . .
C8F C 0.6547(5) 0.1256(4) 0.7358(4) 0.017(2) Uani 1 1 d . . . . .
H8FA H 0.6219 0.1451 0.7147 0.025 Uiso 1 1 calc GR . . . .
H8FB H 0.6508 0.0829 0.7318 0.025 Uiso 1 1 calc GR . . . .
H8FC H 0.6924 0.1384 0.7253 0.025 Uiso 1 1 calc GR . . . .
C9F C 0.6224(4) 0.2541(4) 0.7766(3) 0.0132(18) Uani 1 1 d . . . . .
H9FA H 0.6100 0.2864 0.7972 0.020 Uiso 1 1 calc GR . . . .
H9FB H 0.5897 0.2437 0.7505 0.020 Uiso 1 1 calc GR . . . .
H9FC H 0.6567 0.2665 0.7606 0.020 Uiso 1 1 calc GR . . . .
C10F C 0.6424(4) 0.2510(5) 0.9023(4) 0.015(2) Uani 1 1 d . . . . .
H10G H 0.6246 0.2374 0.9318 0.022 Uiso 1 1 calc GR . . . .
H10H H 0.6178 0.2822 0.8852 0.022 Uiso 1 1 calc GR . . . .
H10I H 0.6823 0.2662 0.9134 0.022 Uiso 1 1 calc GR . . . .
C11F C 0.4883(3) 0.1177(4) 0.7929(3) 0.0105(17) Uani 1 1 d . . . . .
H11F H 0.4840 0.1054 0.7566 0.013 Uiso 1 1 calc R . . . .
C12F C 0.4853(4) 0.1801(4) 0.8089(4) 0.0120(19) Uani 1 1 d . . . . .
H12F H 0.4841 0.2107 0.7819 0.014 Uiso 1 1 calc R . . . .
C13F C 0.4524(4) 0.1934(4) 0.8538(3) 0.0090(18) Uani 1 1 d . . . . .
C14F C 0.4113(4) 0.2399(4) 0.8576(4) 0.011(2) Uani 1 1 d . . . . .
H14F H 0.4026 0.2669 0.8305 0.014 Uiso 1 1 calc R . . . .
C15F C 0.3830(4) 0.2461(5) 0.9021(4) 0.016(2) Uani 1 1 d . . . . .
H15F H 0.3572 0.2782 0.9056 0.019 Uiso 1 1 calc R . . . .
C16F C 0.3939(4) 0.2038(4) 0.9403(4) 0.0153(19) Uani 1 1 d . . . . .
H16F H 0.3739 0.2068 0.9693 0.018 Uiso 1 1 calc R . . . .
C17F C 0.4341(4) 0.1566(5) 0.9370(4) 0.012(2) Uani 1 1 d . . . . .
H17F H 0.4406 0.1282 0.9632 0.014 Uiso 1 1 calc R . . . .
C18F C 0.4645(4) 0.1525(4) 0.8939(3) 0.0086(17) Uani 1 1 d . . . . .
C19F C 0.5095(4) 0.1062(4) 0.8845(3) 0.0096(17) Uani 1 1 d . . . . .
H19F H 0.5263 0.0816 0.9141 0.012 Uiso 1 1 calc R . . . .
C20F C 0.5019(4) 0.0774(4) 0.8340(4) 0.0094(18) Uani 1 1 d . . . . .
H20F H 0.5076 0.0342 0.8291 0.011 Uiso 1 1 calc R . . . .
Ir1F Ir 0.57220(2) 0.14017(2) 0.83541(2) 0.00769(8) Uani 1 1 d . . . . .
C1A C 0.6761(4) 0.3454(4) 0.3811(4) 0.0123(17) Uani 1 1 d . U . . .
C2A C 0.7040(4) 0.3573(4) 0.3354(4) 0.0153(18) Uani 1 1 d . U . . .
C3A C 0.6592(4) 0.3498(4) 0.2921(4) 0.0111(16) Uani 1 1 d . U . . .
C4A C 0.6032(4) 0.3324(4) 0.3103(3) 0.0096(15) Uani 1 1 d . U . . .
C5A C 0.6133(4) 0.3306(4) 0.3662(3) 0.0096(16) Uani 1 1 d . U . . .
C6A C 0.7060(5) 0.3515(5) 0.4354(4) 0.022(3) Uani 1 1 d . . . . .
H6AA H 0.7466 0.3365 0.4379 0.033 Uiso 1 1 calc GR . . . .
H6AB H 0.6837 0.3289 0.4579 0.033 Uiso 1 1 calc GR . . . .
H6AC H 0.7067 0.3930 0.4452 0.033 Uiso 1 1 calc GR . . . .
C7A C 0.7673(4) 0.3796(5) 0.3355(5) 0.025(2) Uani 1 1 d . . . . .
H7AA H 0.7807 0.3706 0.3028 0.038 Uiso 1 1 calc GR . . . .
H7AB H 0.7935 0.3602 0.3626 0.038 Uiso 1 1 calc GR . . . .
H7AC H 0.7684 0.4222 0.3409 0.038 Uiso 1 1 calc GR . . . .
C8A C 0.6671(5) 0.3604(5) 0.2375(4) 0.021(2) Uani 1 1 d . . . . .
H8AA H 0.6390 0.3360 0.2156 0.032 Uiso 1 1 calc GR . . . .
H8AB H 0.7077 0.3502 0.2323 0.032 Uiso 1 1 calc GR . . . .
H8AC H 0.6596 0.4020 0.2292 0.032 Uiso 1 1 calc GR . . . .
C9A C 0.5452(4) 0.3213(4) 0.2758(4) 0.018(2) Uani 1 1 d . . . . .
H9AA H 0.5158 0.3050 0.2957 0.027 Uiso 1 1 calc GR . . . .
H9AB H 0.5522 0.2935 0.2492 0.027 Uiso 1 1 calc GR . . . .
H9AC H 0.5304 0.3585 0.2605 0.027 Uiso 1 1 calc GR . . . .
C10A C 0.5677(5) 0.3211(5) 0.4024(4) 0.017(2) Uani 1 1 d . . . . .
H10J H 0.5828 0.2920 0.4280 0.025 Uiso 1 1 calc GR . . . .
H10K H 0.5307 0.3068 0.3835 0.025 Uiso 1 1 calc GR . . . .
H10L H 0.5604 0.3583 0.4190 0.025 Uiso 1 1 calc GR . . . .
C11A C 0.6844(4) 0.1847(4) 0.2929(4) 0.0124(18) Uani 1 1 d . . . . .
H11A H 0.6905 0.1863 0.2564 0.015 Uiso 1 1 calc R . . . .
C12A C 0.6245(4) 0.1793(4) 0.3094(4) 0.0127(19) Uani 1 1 d . . . . .
H12A H 0.5893 0.1821 0.2827 0.015 Uiso 1 1 calc R . . . .
C13A C 0.6194(4) 0.1389(4) 0.3538(3) 0.0105(18) Uani 1 1 d . . . . .
C14A C 0.5731(4) 0.0977(4) 0.3579(4) 0.013(2) Uani 1 1 d . U . . .
H14A H 0.5408 0.0938 0.3317 0.015 Uiso 1 1 calc R . . . .
C15A C 0.5762(4) 0.0626(4) 0.4021(4) 0.017(2) Uani 1 1 d . . . . .
H15A H 0.5449 0.0360 0.4057 0.021 Uiso 1 1 calc R . . . .
C16A C 0.6246(4) 0.0664(4) 0.4408(4) 0.0142(19) Uani 1 1 d . . . . .
H16A H 0.6264 0.0415 0.4696 0.017 Uiso 1 1 calc R . . . .
C17A C 0.6707(5) 0.1078(4) 0.4367(4) 0.014(2) Uani 1 1 d . . . . .
H17A H 0.7033 0.1107 0.4626 0.017 Uiso 1 1 calc R . . . .
C18A C 0.6676(4) 0.1443(4) 0.3940(3) 0.0096(17) Uani 1 1 d . . . . .
C19A C 0.7116(4) 0.1920(4) 0.3845(3) 0.0085(17) Uani 1 1 d . . . . .
H19A H 0.7407 0.2047 0.4139 0.010 Uiso 1 1 calc R . . . .
C20A C 0.7325(4) 0.1923(4) 0.3339(4) 0.012(2) Uani 1 1 d . . . . .
H20A H 0.7747 0.1991 0.3286 0.015 Uiso 1 1 calc R . . . .
Ir1A Ir 0.66840(2) 0.26195(2) 0.33557(2) 0.00795(9) Uani 1 1 d . . . . .
C1E C 0.9119(4) 0.3909(4) 0.8814(4) 0.0121(17) Uani 1 1 d . U . . .
C2E C 0.9184(4) 0.3560(4) 0.8363(4) 0.0151(16) Uani 1 1 d . U . . .
C3E C 0.9036(4) 0.3937(4) 0.7932(4) 0.0114(17) Uani 1 1 d . U . . .
C4E C 0.8882(4) 0.4521(4) 0.8100(4) 0.0106(16) Uani 1 1 d . U . . .
C5E C 0.8945(4) 0.4504(4) 0.8659(4) 0.0116(16) Uani 1 1 d . U . . .
C6E C 0.9256(5) 0.3708(5) 0.9363(4) 0.026(3) Uani 1 1 d . . . . .
H6EA H 0.9676 0.3777 0.9482 0.038 Uiso 1 1 calc GR . . . .
H6EB H 0.9169 0.3288 0.9385 0.038 Uiso 1 1 calc GR . . . .
H6EC H 0.9012 0.3931 0.9573 0.038 Uiso 1 1 calc GR . . . .
C7E C 0.9405(4) 0.2925(4) 0.8364(4) 0.021(2) Uani 1 1 d . . . . .
H7EA H 0.9232 0.2728 0.8053 0.032 Uiso 1 1 calc GR . . . .
H7EB H 0.9287 0.2717 0.8657 0.032 Uiso 1 1 calc GR . . . .
H7EC H 0.9838 0.2923 0.8384 0.032 Uiso 1 1 calc GR . . . .
C8E C 0.9059(5) 0.3771(5) 0.7371(4) 0.019(2) Uani 1 1 d . . . . .
H8EA H 0.8742 0.3976 0.7156 0.029 Uiso 1 1 calc GR . . . .
H8EB H 0.9006 0.3345 0.7329 0.029 Uiso 1 1 calc GR . . . .
H8EC H 0.9444 0.3886 0.7274 0.029 Uiso 1 1 calc GR . . . .
C9E C 0.8711(4) 0.5047(4) 0.7761(3) 0.0136(18) Uani 1 1 d . . . . .
H9EA H 0.8538 0.5353 0.7955 0.020 Uiso 1 1 calc GR . . . .
H9EB H 0.8421 0.4925 0.7476 0.020 Uiso 1 1 calc GR . . . .
H9EC H 0.9065 0.5202 0.7633 0.020 Uiso 1 1 calc GR . . . .
C10E C 0.8893(5) 0.5032(5) 0.9020(4) 0.017(2) Uani 1 1 d . . . . .
H10M H 0.8726 0.4896 0.9320 0.026 Uiso 1 1 calc GR . . . .
H10N H 0.8633 0.5332 0.8845 0.026 Uiso 1 1 calc GR . . . .
H10O H 0.9287 0.5200 0.9122 0.026 Uiso 1 1 calc GR . . . .
C11E C 0.7389(4) 0.3660(4) 0.7939(3) 0.0110(18) Uani 1 1 d . . . . .
H11E H 0.7346 0.3535 0.7576 0.013 Uiso 1 1 calc R . . . .
C12E C 0.7354(4) 0.4284(4) 0.8097(4) 0.0118(19) Uani 1 1 d . . . . .
H12E H 0.7335 0.4589 0.7825 0.014 Uiso 1 1 calc R . . . .
C13E C 0.7023(4) 0.4413(4) 0.8544(4) 0.0116(19) Uani 1 1 d . . . . .
C14E C 0.6618(4) 0.4877(4) 0.8587(4) 0.014(2) Uani 1 1 d . . . . .
H14E H 0.6532 0.5150 0.8319 0.017 Uiso 1 1 calc R . . . .
C15E C 0.6337(4) 0.4936(5) 0.9034(5) 0.019(2) Uani 1 1 d . . . . .
H15E H 0.6074 0.5253 0.9069 0.023 Uiso 1 1 calc R . . . .
C16E C 0.6456(4) 0.4519(5) 0.9420(4) 0.019(2) Uani 1 1 d . . . . .
H16E H 0.6263 0.4552 0.9714 0.022 Uiso 1 1 calc R . . . .
C17E C 0.6859(4) 0.4047(5) 0.9384(4) 0.014(2) Uani 1 1 d . . . . .
H17E H 0.6931 0.3765 0.9647 0.017 Uiso 1 1 calc R . . . .
C18E C 0.7155(4) 0.4007(4) 0.8941(4) 0.0106(18) Uani 1 1 d . . . . .
C19E C 0.7610(4) 0.3546(4) 0.8856(3) 0.0097(17) Uani 1 1 d . . . . .
H19E H 0.7782 0.3305 0.9153 0.012 Uiso 1 1 calc R . . . .
C20E C 0.7533(4) 0.3261(4) 0.8350(4) 0.0085(18) Uani 1 1 d . . . . .
H20E H 0.7599 0.2831 0.8300 0.010 Uiso 1 1 calc R . . . .
Ir1E Ir 0.82259(2) 0.39034(2) 0.83572(2) 0.00785(9) Uani 1 1 d . . . . .
C1B C 0.7974(4) 0.2650(4) 0.0849(4) 0.0122(17) Uani 1 1 d . U . . .
C2B C 0.7932(3) 0.2307(4) 0.1306(3) 0.0123(16) Uani 1 1 d . U . . .
C3B C 0.8094(4) 0.2691(4) 0.1739(4) 0.0096(16) Uani 1 1 d . U . . .
C4B C 0.8247(4) 0.3262(4) 0.1545(4) 0.0103(16) Uani 1 1 d . U . . .
C5B C 0.8160(4) 0.3252(4) 0.0989(3) 0.0091(15) Uani 1 1 d . U . . .
C6B C 0.7795(4) 0.2412(5) 0.0305(4) 0.019(2) Uani 1 1 d . . . . .
H6BA H 0.7903 0.1996 0.0292 0.029 Uiso 1 1 calc GR . . . .
H6BB H 0.8004 0.2635 0.0068 0.029 Uiso 1 1 calc GR . . . .
H6BC H 0.7367 0.2456 0.0211 0.029 Uiso 1 1 calc GR . . . .
C7B C 0.7697(5) 0.1671(4) 0.1322(4) 0.021(2) Uani 1 1 d . . . . .
H7BA H 0.7842 0.1493 0.1650 0.032 Uiso 1 1 calc GR . . . .
H7BB H 0.7837 0.1440 0.1051 0.032 Uiso 1 1 calc GR . . . .
H7BC H 0.7262 0.1675 0.1276 0.032 Uiso 1 1 calc GR . . . .
C8B C 0.8097(4) 0.2534(5) 0.2294(4) 0.019(2) Uani 1 1 d . . . . .
H8BA H 0.8365 0.2799 0.2504 0.028 Uiso 1 1 calc GR . . . .
H8BB H 0.8232 0.2127 0.2351 0.028 Uiso 1 1 calc GR . . . .
H8BC H 0.7695 0.2574 0.2385 0.028 Uiso 1 1 calc GR . . . .
C9B C 0.8424(4) 0.3797(4) 0.1882(4) 0.016(2) Uani 1 1 d . . . . .
H9BA H 0.8633 0.4082 0.1694 0.024 Uiso 1 1 calc GR . . . .
H9BB H 0.8683 0.3671 0.2185 0.024 Uiso 1 1 calc GR . . . .
H9BC H 0.8067 0.3981 0.1981 0.024 Uiso 1 1 calc GR . . . .
C10B C 0.8207(5) 0.3759(5) 0.0630(4) 0.019(2) Uani 1 1 d . . . . .
H10P H 0.8405 0.3626 0.0346 0.029 Uiso 1 1 calc GR . . . .
H10Q H 0.8438 0.4076 0.0809 0.029 Uiso 1 1 calc GR . . . .
H10R H 0.7810 0.3902 0.0503 0.029 Uiso 1 1 calc GR . . . .
C11B C 0.9730(3) 0.2414(4) 0.1704(3) 0.0113(17) Uani 1 1 d . . . . .
H11B H 0.9779 0.2303 0.2070 0.014 Uiso 1 1 calc R . . . .
C12B C 0.9764(4) 0.3023(4) 0.1526(4) 0.0106(18) Uani 1 1 d . . . . .
H12B H 0.9786 0.3339 0.1788 0.013 Uiso 1 1 calc R . . . .
C13B C 1.0099(4) 0.3127(4) 0.1082(4) 0.0126(19) Uani 1 1 d . . . . .
C14B C 1.0510(5) 0.3583(4) 0.1022(4) 0.018(2) Uani 1 1 d . . . . .
H14B H 1.0606 0.3864 0.1283 0.022 Uiso 1 1 calc R . . . .
C15B C 1.0775(5) 0.3620(5) 0.0578(5) 0.023(3) Uani 1 1 d . . . . .
H15B H 1.1052 0.3925 0.0543 0.028 Uiso 1 1 calc R . . . .
C16B C 1.0640(4) 0.3212(4) 0.0180(4) 0.018(2) Uani 1 1 d . . . . .
H16B H 1.0824 0.3243 -0.0118 0.022 Uiso 1 1 calc R . . . .
C17B C 1.0224(4) 0.2754(4) 0.0231(4) 0.012(2) Uani 1 1 d . . . . .
H17B H 1.0136 0.2472 -0.0030 0.014 Uiso 1 1 calc R . . . .
C18B C 0.9946(4) 0.2724(4) 0.0671(4) 0.0111(18) Uani 1 1 d . . . . .
C19B C 0.9497(4) 0.2267(4) 0.0790(3) 0.0109(18) Uani 1 1 d . . . . .
H19B H 0.9313 0.2022 0.0500 0.013 Uiso 1 1 calc R . . . .
C20B C 0.9577(4) 0.1984(4) 0.1289(4) 0.013(2) Uani 1 1 d . . . . .
H20B H 0.9514 0.1555 0.1344 0.015 Uiso 1 1 calc R . . . .
Ir1B Ir 0.88896(2) 0.26406(2) 0.12836(2) 0.00814(9) Uani 1 1 d . . . . .
C1C C 1.0516(4) 0.0173(4) 0.0863(4) 0.0116(17) Uani 1 1 d . U . . .
C2C C 1.0476(4) -0.0160(4) 0.1324(3) 0.0117(16) Uani 1 1 d . U . . .
C3C C 1.0634(4) 0.0227(4) 0.1761(4) 0.0101(16) Uani 1 1 d . U . . .
C4C C 1.0783(4) 0.0802(4) 0.1562(3) 0.0088(15) Uani 1 1 d . U . . .
C5C C 1.0694(4) 0.0783(4) 0.1003(3) 0.0097(15) Uani 1 1 d . U . . .
C6C C 1.0335(4) -0.0054(5) 0.0322(4) 0.021(2) Uani 1 1 d . . . . .
H6CA H 1.0456 -0.0466 0.0300 0.031 Uiso 1 1 calc GR . . . .
H6CB H 1.0529 0.0183 0.0085 0.031 Uiso 1 1 calc GR . . . .
H6CC H 0.9904 -0.0025 0.0236 0.031 Uiso 1 1 calc GR . . . .
C7C C 1.0255(5) -0.0796(4) 0.1344(4) 0.023(2) Uani 1 1 d . . . . .
H7CA H 1.0402 -0.0969 0.1673 0.035 Uiso 1 1 calc GR . . . .
H7CB H 1.0400 -0.1026 0.1075 0.035 Uiso 1 1 calc GR . . . .
H7CC H 0.9820 -0.0800 0.1297 0.035 Uiso 1 1 calc GR . . . .
C8C C 1.0630(4) 0.0073(5) 0.2313(4) 0.019(2) Uani 1 1 d . . . . .
H8CA H 1.0907 0.0330 0.2523 0.029 Uiso 1 1 calc GR . . . .
H8CB H 1.0752 -0.0338 0.2370 0.029 Uiso 1 1 calc GR . . . .
H8CC H 1.0230 0.0127 0.2404 0.029 Uiso 1 1 calc GR . . . .
C9C C 1.0950(4) 0.1340(4) 0.1894(4) 0.0161(19) Uani 1 1 d . . . . .
H9CA H 1.0588 0.1534 0.1973 0.024 Uiso 1 1 calc GR . . . .
H9CB H 1.1178 0.1616 0.1713 0.024 Uiso 1 1 calc GR . . . .
H9CC H 1.1190 0.1216 0.2208 0.024 Uiso 1 1 calc GR . . . .
C10C C 1.0738(5) 0.1287(5) 0.0642(4) 0.019(2) Uani 1 1 d . . . . .
H10S H 1.0962 0.1161 0.0371 0.028 Uiso 1 1 calc GR . . . .
H10T H 1.0941 0.1618 0.0825 0.028 Uiso 1 1 calc GR . . . .
H10U H 1.0338 0.1408 0.0496 0.028 Uiso 1 1 calc GR . . . .
C11C C 1.2270(4) -0.0061(4) 0.1722(3) 0.0114(18) Uani 1 1 d . . . . .
H11C H 1.2319 -0.0179 0.2086 0.014 Uiso 1 1 calc R . . . .
C12C C 1.2300(4) 0.0567(4) 0.1549(4) 0.0124(19) Uani 1 1 d . . . . .
H12C H 1.2320 0.0879 0.1815 0.015 Uiso 1 1 calc R . . . .
C13C C 1.2640(4) 0.0679(4) 0.1110(4) 0.0110(18) Uani 1 1 d . . . . .
C14C C 1.3048(4) 0.1139(4) 0.1069(4) 0.015(2) Uani 1 1 d . . . . .
H14C H 1.3141 0.1413 0.1337 0.018 Uiso 1 1 calc R . . . .
C15C C 1.3316(5) 0.1185(5) 0.0615(4) 0.017(2) Uani 1 1 d . . . . .
H15C H 1.3586 0.1495 0.0581 0.020 Uiso 1 1 calc R . . . .
C16C C 1.3187(4) 0.0779(4) 0.0217(4) 0.017(2) Uani 1 1 d . . . . .
H16C H 1.3375 0.0814 -0.0079 0.020 Uiso 1 1 calc R . . . .
C17C C 1.2773(4) 0.0312(5) 0.0259(4) 0.014(2) Uani 1 1 d . . . . .
H17C H 1.2684 0.0038 -0.0009 0.017 Uiso 1 1 calc R . . . .
C18C C 1.2499(4) 0.0264(4) 0.0698(4) 0.0103(18) Uani 1 1 d . . . . .
C19C C 1.2039(4) -0.0187(4) 0.0805(3) 0.0098(17) Uani 1 1 d . . . . .
H19C H 1.1858 -0.0431 0.0514 0.012 Uiso 1 1 calc R . . . .
C20C C 1.2117(4) -0.0471(4) 0.1309(4) 0.0108(19) Uani 1 1 d . . . . .
H20C H 1.2051 -0.0901 0.1360 0.013 Uiso 1 1 calc R . . . .
Ir1C Ir 1.14289(2) 0.01773(2) 0.13015(2) 0.00798(9) Uani 1 1 d . . . . .
C1G C 0.5366(4) -0.0297(4) 0.5856(4) 0.0132(17) Uani 1 1 d . U . . .
C2G C 0.5088(4) -0.0181(4) 0.6305(4) 0.0111(16) Uani 1 1 d . U . . .
C3G C 0.5538(4) -0.0268(4) 0.6746(4) 0.0096(16) Uani 1 1 d . U . . .
C4G C 0.6090(4) -0.0437(4) 0.6561(3) 0.0090(15) Uani 1 1 d . U . . .
C5G C 0.5996(4) -0.0447(4) 0.6012(3) 0.0101(16) Uani 1 1 d . U . . .
C6G C 0.5061(5) -0.0217(5) 0.5311(4) 0.022(2) Uani 1 1 d . . . . .
H6GA H 0.4630 -0.0235 0.5307 0.032 Uiso 1 1 calc GR . . . .
H6GB H 0.5188 -0.0531 0.5098 0.032 Uiso 1 1 calc GR . . . .
H6GC H 0.5171 0.0165 0.5182 0.032 Uiso 1 1 calc GR . . . .
C7G C 0.4451(4) 0.0045(4) 0.6322(4) 0.022(2) Uani 1 1 d . . . . .
H7GA H 0.4326 -0.0052 0.6650 0.033 Uiso 1 1 calc GR . . . .
H7GB H 0.4181 -0.0141 0.6052 0.033 Uiso 1 1 calc GR . . . .
H7GC H 0.4441 0.0473 0.6275 0.033 Uiso 1 1 calc GR . . . .
C8G C 0.5463(5) -0.0170(5) 0.7310(4) 0.019(2) Uani 1 1 d . . . . .
H8GA H 0.5714 -0.0449 0.7521 0.028 Uiso 1 1 calc GR . . . .
H8GB H 0.5048 -0.0233 0.7356 0.028 Uiso 1 1 calc GR . . . .
H8GC H 0.5580 0.0232 0.7408 0.028 Uiso 1 1 calc GR . . . .
C9G C 0.6671(4) -0.0556(4) 0.6901(4) 0.0135(19) Uani 1 1 d . . . . .
H9GA H 0.6927 -0.0803 0.6720 0.020 Uiso 1 1 calc GR . . . .
H9GB H 0.6588 -0.0759 0.7208 0.020 Uiso 1 1 calc GR . . . .
H9GC H 0.6871 -0.0183 0.6993 0.020 Uiso 1 1 calc GR . . . .
C10G C 0.6459(5) -0.0551(5) 0.5651(4) 0.019(2) Uani 1 1 d . . . . .
H10V H 0.6268 -0.0735 0.5339 0.028 Uiso 1 1 calc GR . . . .
H10W H 0.6771 -0.0811 0.5814 0.028 Uiso 1 1 calc GR . . . .
H10X H 0.6633 -0.0175 0.5571 0.028 Uiso 1 1 calc GR . . . .
C11G C 0.5261(4) -0.1916(4) 0.6707(3) 0.0113(18) Uani 1 1 d . . . . .
H11G H 0.5186 -0.1914 0.7069 0.014 Uiso 1 1 calc R . . . .
C12G C 0.5863(4) -0.1967(4) 0.6548(3) 0.0103(18) Uani 1 1 d . . . . .
H12G H 0.6209 -0.1946 0.6821 0.012 Uiso 1 1 calc R . . . .
C13G C 0.5922(4) -0.2371(4) 0.6107(3) 0.0117(18) Uani 1 1 d . . . . .
C14G C 0.6370(4) -0.2790(4) 0.6063(4) 0.015(2) Uani 1 1 d . . . . .
H14G H 0.6678 -0.2844 0.6336 0.018 Uiso 1 1 calc R . . . .
C15G C 0.6365(5) -0.3132(4) 0.5615(4) 0.017(2) Uani 1 1 d . . . . .
H15G H 0.6669 -0.3412 0.5587 0.021 Uiso 1 1 calc R . . . .
C16G C 0.5899(4) -0.3050(4) 0.5211(4) 0.018(2) Uani 1 1 d . . . . .
H16G H 0.5892 -0.3279 0.4913 0.021 Uiso 1 1 calc R . . . .
C17G C 0.5448(4) -0.2632(4) 0.5246(4) 0.013(2) Uani 1 1 d . . . . .
H17G H 0.5138 -0.2584 0.4975 0.015 Uiso 1 1 calc R . . . .
C18G C 0.5458(4) -0.2283(4) 0.5689(3) 0.0090(17) Uani 1 1 d . . . . .
C19G C 0.5014(4) -0.1817(4) 0.5795(3) 0.0092(17) Uani 1 1 d . . . . .
H19G H 0.4726 -0.1683 0.5502 0.011 Uiso 1 1 calc R . . . .
C20G C 0.4801(4) -0.1833(4) 0.6286(4) 0.0078(18) Uani 1 1 d . . . . .
H20G H 0.4377 -0.1764 0.6330 0.009 Uiso 1 1 calc R . . . .
Ir1G Ir 0.54374(2) -0.11345(2) 0.62970(2) 0.00767(9) Uani 1 1 d . . . . .

loop_
_atom_site_aniso_label
_atom_site_aniso_U_11
_atom_site_aniso_U_22
_atom_site_aniso_U_33
_atom_site_aniso_U_23
_atom_site_aniso_U_13
_atom_site_aniso_U_12
C1 0.015(4) 0.003(4) 0.014(4) -0.001(3) 0.001(3) 0.003(3)
C2 0.013(4) 0.009(4) 0.020(4) 0.003(3) 0.002(3) 0.002(3)
C3 0.011(4) 0.007(4) 0.016(4) 0.003(3) 0.002(3) 0.007(3)
C4 0.013(3) 0.007(3) 0.011(3) 0.000(3) 0.001(3) 0.003(3)
C5 0.015(4) 0.006(4) 0.012(4) -0.002(3) 0.001(3) 0.003(3)
C6 0.023(6) 0.017(5) 0.013(6) -0.004(4) -0.004(4) 0.002(4)
C7 0.012(5) 0.019(5) 0.027(6) 0.000(5) 0.000(4) -0.002(4)
C8 0.027(6) 0.010(5) 0.021(6) 0.006(4) 0.005(5) 0.006(4)
C9 0.012(4) 0.013(5) 0.018(5) 0.000(4) -0.004(4) 0.005(3)
C10 0.019(5) 0.007(5) 0.019(6) 0.001(4) 0.006(4) 0.002(4)
C11 0.016(4) 0.011(4) 0.004(4) 0.001(3) 0.001(3) 0.004(3)
C12 0.010(4) 0.012(5) 0.016(5) -0.005(4) -0.005(3) 0.004(3)
C13 0.007(4) 0.006(4) 0.011(4) -0.002(3) 0.001(3) 0.001(3)
C14 0.010(4) 0.013(5) 0.009(5) -0.005(4) -0.004(4) 0.000(4)
C15 0.011(5) 0.011(5) 0.022(6) -0.011(4) 0.006(4) -0.007(4)
C16 0.019(5) 0.012(5) 0.013(5) 0.003(3) 0.004(3) -0.003(3)
C17 0.011(5) 0.007(5) 0.018(5) -0.003(4) 0.001(4) -0.003(3)
C18 0.014(4) 0.006(4) 0.013(5) 0.000(3) 0.007(3) 0.001(3)
C19 0.010(4) 0.014(5) 0.011(5) 0.003(4) 0.001(3) 0.000(3)
C20 0.008(4) 0.014(5) 0.014(5) 0.002(4) 0.003(3) 0.008(3)
Ir1 0.00788(19) 0.00649(18) 0.0090(2) 0.00066(14) 0.00019(15) 0.00111(12)
C1D 0.016(4) 0.005(4) 0.013(4) 0.003(3) 0.001(3) -0.002(3)
C2D 0.009(3) 0.008(4) 0.019(4) 0.000(3) 0.000(3) -0.001(3)
C3D 0.010(4) 0.009(4) 0.012(4) -0.003(3) -0.001(3) 0.002(3)
C4D 0.007(3) 0.005(3) 0.012(3) 0.000(3) 0.000(3) -0.004(3)
C5D 0.009(3) 0.003(4) 0.016(4) 0.000(3) 0.003(3) -0.001(3)
C6D 0.025(6) 0.019(6) 0.023(6) 0.004(4) -0.008(5) -0.006(4)
C7D 0.021(5) 0.008(5) 0.035(6) -0.001(5) 0.004(4) 0.006(4)
C8D 0.019(5) 0.022(6) 0.018(6) -0.005(4) 0.006(4) -0.005(4)
C9D 0.012(4) 0.017(5) 0.017(5) 0.000(4) -0.002(4) -0.001(3)
C10D 0.023(5) 0.013(5) 0.011(5) 0.001(4) 0.008(4) -0.005(4)
C11D 0.017(4) 0.002(4) 0.014(4) 0.001(3) 0.003(3) 0.000(3)
C12D 0.016(5) 0.003(4) 0.017(5) -0.002(3) -0.002(4) 0.001(3)
C13D 0.015(4) 0.005(4) 0.011(4) 0.003(3) 0.004(3) -0.001(3)
C14D 0.007(4) 0.011(5) 0.032(6) 0.008(4) 0.001(4) -0.001(3)
C15D 0.019(5) 0.014(5) 0.019(5) -0.001(4) 0.013(4) 0.002(4)
C16D 0.025(5) 0.012(5) 0.019(5) -0.005(4) 0.010(4) -0.002(4)
C17D 0.021(5) 0.014(5) 0.008(5) -0.005(4) 0.004(4) -0.006(4)
C18D 0.007(4) 0.010(4) 0.011(5) -0.001(3) 0.003(3) -0.005(3)
C19D 0.007(4) 0.005(4) 0.017(5) 0.003(4) -0.001(3) -0.002(3)
C20D 0.009(4) 0.002(4) 0.012(4) 0.001(3) -0.001(3) 0.000(3)
Ir1D 0.0081(2) 0.00630(18) 0.0084(2) -0.00005(14) 0.00046(16) -0.00048(13)
C1F 0.004(4) 0.012(4) 0.013(4) 0.003(3) 0.000(3) -0.001(3)
C2F 0.009(4) 0.010(3) 0.014(4) 0.000(3) -0.001(3) 0.001(3)
C3F 0.010(4) 0.012(4) 0.015(4) 0.001(3) 0.005(3) 0.002(3)
C4F 0.006(3) 0.010(3) 0.013(3) 0.003(3) 0.002(3) -0.004(3)
C5F 0.007(4) 0.012(4) 0.012(4) 0.000(3) 0.002(3) -0.001(3)
C6F 0.012(5) 0.018(6) 0.028(6) 0.009(5) 0.000(4) -0.004(4)
C7F 0.017(5) 0.021(5) 0.029(6) 0.001(4) 0.009(4) -0.002(4)
C8F 0.022(5) 0.019(6) 0.012(5) -0.003(4) 0.010(4) -0.001(4)
C9F 0.012(4) 0.014(5) 0.015(5) 0.003(4) 0.004(3) -0.005(3)
C10F 0.018(5) 0.008(5) 0.020(5) -0.008(4) 0.010(4) -0.002(4)
C11F 0.006(4) 0.015(5) 0.011(5) 0.000(4) 0.002(3) -0.006(3)
C12F 0.011(4) 0.011(5) 0.013(5) 0.002(4) -0.001(3) -0.006(3)
C13F 0.005(4) 0.008(4) 0.014(5) -0.002(3) -0.001(3) -0.002(3)
C14F 0.007(4) 0.013(5) 0.014(5) 0.008(4) 0.000(4) 0.001(3)
C15F 0.008(5) 0.014(5) 0.025(6) -0.004(4) 0.003(4) 0.001(4)
C16F 0.012(4) 0.016(5) 0.018(5) -0.009(4) 0.005(3) 0.001(3)
C17F 0.011(5) 0.016(5) 0.007(5) 0.002(4) 0.000(3) -0.003(4)
C18F 0.004(4) 0.010(4) 0.012(5) -0.003(3) 0.001(3) -0.004(3)
C19F 0.010(4) 0.011(4) 0.008(4) 0.007(3) 0.002(3) -0.003(3)
C20F 0.014(5) 0.003(4) 0.012(5) 0.002(3) 0.006(4) 0.000(3)
Ir1F 0.00735(19) 0.00745(18) 0.0084(2) 0.00066(13) 0.00142(15) -0.00064(12)
C1A 0.017(4) 0.003(4) 0.015(4) -0.002(3) -0.003(3) 0.001(3)
C2A 0.014(4) 0.011(4) 0.020(4) 0.003(3) 0.000(3) 0.002(3)
C3A 0.013(4) 0.004(4) 0.017(4) 0.001(3) 0.004(3) 0.003(3)
C4A 0.013(3) 0.005(3) 0.012(3) -0.001(3) 0.003(3) 0.005(3)
C5A 0.014(4) 0.003(4) 0.011(4) 0.000(3) -0.001(3) 0.003(3)
C6A 0.031(6) 0.015(5) 0.016(6) -0.006(4) -0.009(5) -0.001(4)
C7A 0.013(5) 0.018(6) 0.043(7) 0.004(5) -0.002(4) 0.002(4)
C8A 0.024(6) 0.025(6) 0.017(6) 0.007(4) 0.009(5) 0.007(4)
C9A 0.017(5) 0.013(5) 0.022(6) -0.001(4) -0.003(4) 0.004(4)
C10A 0.017(5) 0.012(5) 0.022(6) 0.000(4) 0.006(4) 0.004(4)
C11A 0.017(5) 0.006(4) 0.015(5) 0.003(4) 0.002(4) 0.003(3)
C12A 0.011(4) 0.010(4) 0.016(5) 0.000(4) -0.002(3) 0.001(3)
C13A 0.014(4) 0.005(4) 0.012(5) -0.004(3) -0.001(3) 0.003(3)
C14A 0.011(4) 0.013(4) 0.015(4) 0.000(3) 0.008(3) -0.005(3)
C15A 0.014(5) 0.010(5) 0.029(6) -0.004(4) 0.009(4) -0.006(4)
C16A 0.019(5) 0.010(4) 0.015(5) -0.005(3) 0.009(4) -0.002(3)
C17A 0.015(5) 0.020(5) 0.008(5) -0.007(4) 0.002(4) -0.002(4)
C18A 0.010(4) 0.006(4) 0.014(5) -0.003(3) 0.004(3) 0.002(3)
C19A 0.012(4) 0.007(4) 0.007(4) 0.000(3) 0.000(3) -0.001(3)
C20A 0.018(5) 0.007(4) 0.014(5) 0.004(4) 0.011(4) 0.003(4)
Ir1A 0.0077(2) 0.00681(19) 0.0089(2) 0.00056(13) -0.00020(16) 0.00079(12)
C1E 0.005(4) 0.017(4) 0.014(4) 0.001(3) 0.005(3) 0.000(3)
C2E 0.008(4) 0.016(4) 0.022(4) -0.001(3) 0.004(3) 0.000(3)
C3E 0.003(4) 0.018(4) 0.014(4) -0.004(3) 0.003(3) -0.003(3)
C4E 0.006(3) 0.012(3) 0.014(3) -0.001(3) 0.002(3) -0.004(3)
C5E 0.007(4) 0.016(4) 0.012(4) -0.001(3) -0.001(3) -0.003(3)
C6E 0.021(5) 0.027(6) 0.027(6) 0.016(5) -0.002(4) -0.002(4)
C7E 0.012(5) 0.015(5) 0.038(7) 0.004(4) 0.008(4) 0.005(4)
C8E 0.024(5) 0.017(6) 0.020(6) -0.005(4) 0.015(4) -0.005(4)
C9E 0.013(4) 0.012(5) 0.016(5) -0.002(4) 0.003(3) -0.003(3)
C10E 0.014(5) 0.020(5) 0.018(6) -0.006(4) 0.003(4) -0.001(4)
C11E 0.008(4) 0.015(5) 0.010(5) -0.002(4) 0.001(3) -0.002(3)
C12E 0.009(4) 0.015(5) 0.010(5) 0.007(4) -0.003(3) -0.001(3)
C13E 0.009(4) 0.011(5) 0.014(5) -0.002(4) -0.001(3) -0.001(3)
C14E 0.005(4) 0.024(6) 0.013(5) 0.005(4) 0.001(4) 0.001(4)
C15E 0.011(5) 0.012(5) 0.033(7) -0.010(4) -0.001(4) 0.005(4)
C16E 0.012(4) 0.033(6) 0.012(5) -0.009(4) 0.006(4) -0.002(4)
C17E 0.013(5) 0.019(5) 0.010(5) 0.002(4) 0.000(4) -0.006(4)
C18E 0.007(4) 0.013(4) 0.011(5) -0.004(4) -0.002(3) -0.004(3)
C19E 0.007(4) 0.015(5) 0.006(4) 0.003(3) -0.003(3) -0.005(3)
C20E 0.012(4) 0.006(4) 0.009(5) 0.001(3) 0.004(3) 0.000(3)
Ir1E 0.00661(19) 0.00780(19) 0.0092(2) 0.00070(13) 0.00142(16) -0.00065(12)
C1B 0.008(4) 0.016(4) 0.013(4) -0.004(3) 0.000(3) 0.004(3)
C2B 0.007(4) 0.014(4) 0.016(4) -0.001(3) 0.004(3) 0.000(3)
C3B 0.005(4) 0.010(4) 0.014(4) -0.001(3) 0.003(3) 0.003(3)
C4B 0.008(3) 0.009(3) 0.014(3) -0.001(3) -0.001(3) 0.004(3)
C5B 0.004(4) 0.011(4) 0.012(4) 0.000(3) -0.001(3) 0.004(3)
C6B 0.013(4) 0.031(6) 0.013(5) 0.000(4) -0.005(3) 0.003(4)
C7B 0.023(5) 0.011(5) 0.030(6) -0.001(4) 0.002(4) -0.003(4)
C8B 0.013(5) 0.024(6) 0.019(5) 0.003(4) 0.004(4) 0.002(4)
C9B 0.011(4) 0.016(5) 0.023(5) -0.005(4) 0.008(4) -0.002(4)
C10B 0.016(5) 0.025(6) 0.017(6) 0.003(4) 0.003(4) 0.007(4)
C11B 0.008(4) 0.019(5) 0.007(4) 0.003(4) 0.002(3) 0.000(4)
C12B 0.010(4) 0.008(4) 0.014(5) -0.002(3) 0.003(3) -0.003(3)
C13B 0.007(4) 0.013(5) 0.018(5) 0.006(4) 0.003(3) 0.001(3)
C14B 0.022(5) 0.006(5) 0.024(6) 0.000(4) -0.010(4) -0.001(4)
C15B 0.015(5) 0.018(6) 0.038(7) 0.017(5) 0.005(5) -0.005(4)
C16B 0.020(5) 0.018(5) 0.018(5) 0.013(4) 0.009(4) 0.005(4)
C17B 0.008(4) 0.010(4) 0.017(5) 0.004(4) 0.003(3) 0.003(3)
C18B 0.009(4) 0.006(4) 0.019(5) 0.002(3) 0.001(3) 0.003(3)
C19B 0.013(4) 0.007(4) 0.014(5) -0.001(3) 0.008(3) 0.000(3)
C20B 0.010(4) 0.014(5) 0.013(5) 0.003(4) 0.002(4) 0.002(4)
Ir1B 0.0074(2) 0.00804(19) 0.0091(2) -0.00028(14) 0.00160(16) 0.00087(13)
C1C 0.007(4) 0.013(4) 0.015(4) -0.002(3) 0.004(3) 0.003(3)
C2C 0.006(4) 0.008(3) 0.020(4) 0.003(3) 0.002(3) 0.000(3)
C3C 0.006(4) 0.009(4) 0.016(4) -0.001(3) 0.005(3) 0.003(3)
C4C 0.004(3) 0.009(3) 0.013(3) 0.002(3) 0.000(3) 0.002(3)
C5C 0.005(4) 0.012(4) 0.013(4) -0.004(3) 0.003(3) 0.003(3)
C6C 0.010(4) 0.038(7) 0.013(5) -0.012(5) -0.003(4) 0.004(4)
C7C 0.018(5) 0.016(5) 0.035(7) 0.001(4) 0.001(4) -0.001(4)
C8C 0.018(5) 0.024(5) 0.016(5) 0.006(4) 0.002(4) 0.006(4)
C9C 0.011(4) 0.019(5) 0.018(5) -0.009(4) 0.001(4) -0.001(4)
C10C 0.015(5) 0.024(6) 0.017(6) 0.004(5) 0.002(4) 0.006(4)
C11C 0.010(4) 0.012(5) 0.012(5) 0.000(4) 0.002(3) 0.006(3)
C12C 0.010(4) 0.017(5) 0.009(5) -0.009(4) -0.001(3) -0.002(3)
C13C 0.004(4) 0.015(5) 0.014(5) 0.002(4) 0.001(3) 0.005(3)
C14C 0.010(5) 0.008(5) 0.026(6) 0.006(4) -0.002(4) -0.002(3)
C15C 0.011(5) 0.013(5) 0.025(6) 0.010(4) -0.001(4) -0.004(4)
C16C 0.011(5) 0.021(5) 0.018(5) 0.006(4) 0.000(4) 0.004(4)
C17C 0.010(5) 0.015(5) 0.017(5) 0.005(4) -0.001(4) -0.001(4)
C18C 0.007(4) 0.009(4) 0.014(5) 0.000(4) 0.000(3) 0.003(3)
C19C 0.012(4) 0.011(4) 0.008(4) -0.002(4) 0.008(3) 0.000(3)
C20C 0.009(5) 0.012(5) 0.012(5) 0.000(4) 0.003(4) 0.007(3)
Ir1C 0.0073(2) 0.00785(19) 0.0088(2) -0.00082(14) 0.00121(16) 0.00085(12)
C1G 0.018(4) 0.008(4) 0.013(4) -0.001(3) -0.001(3) -0.002(3)
C2G 0.011(3) 0.005(4) 0.017(4) 0.003(3) 0.001(3) -0.003(3)
C3G 0.010(4) 0.006(4) 0.013(4) -0.001(3) 0.003(3) 0.000(3)
C4G 0.012(3) 0.004(3) 0.012(3) -0.001(3) 0.003(3) -0.004(3)
C5G 0.015(4) 0.003(4) 0.013(4) -0.001(3) 0.003(3) -0.004(3)
C6G 0.024(6) 0.020(6) 0.019(6) 0.004(4) -0.004(5) -0.009(4)
C7G 0.020(5) 0.013(5) 0.033(6) 0.002(5) 0.003(4) 0.007(4)
C8G 0.028(6) 0.018(5) 0.011(5) -0.006(4) 0.006(4) -0.001(4)
C9G 0.012(4) 0.010(4) 0.019(5) -0.008(4) 0.001(4) 0.001(3)
C10G 0.019(5) 0.020(6) 0.020(6) -0.008(4) 0.008(4) -0.007(4)
C11G 0.017(5) 0.006(4) 0.012(5) 0.000(3) 0.004(3) -0.005(3)
C12G 0.013(4) 0.009(4) 0.008(4) 0.001(3) -0.002(3) 0.000(3)
C13G 0.011(4) 0.011(4) 0.015(5) -0.002(4) 0.004(3) -0.003(3)
C14G 0.009(4) 0.011(5) 0.022(6) 0.004(4) -0.006(4) -0.002(4)
C15G 0.024(6) 0.007(5) 0.023(6) -0.006(4) 0.012(4) -0.007(4)
C16G 0.031(5) 0.008(5) 0.017(5) -0.004(4) 0.013(4) -0.005(4)
C17G 0.014(5) 0.016(5) 0.008(5) 0.002(4) 0.002(4) 0.000(4)
C18G 0.010(4) 0.007(4) 0.010(5) 0.001(3) 0.002(3) -0.003(3)
C19G 0.007(4) 0.007(4) 0.012(5) 0.003(3) -0.004(3) -0.003(3)
C20G 0.004(4) 0.005(4) 0.014(5) 0.001(3) 0.000(3) 0.002(3)
Ir1G 0.0083(2) 0.00657(18) 0.0080(2) -0.00026(14) 0.00067(16) -0.00072(13)

_geom_special_details            
;
 All esds (except the esd in the dihedral angle between two l.s. planes)
 are estimated using the full covariance matrix.  The cell esds are taken
 into account individually in the estimation of esds in distances, angles
 and torsion angles; correlations between esds in cell parameters are only
 used when they are defined by crystal symmetry.  An approximate (isotropic)
 treatment of cell esds is used for estimating esds involving l.s. planes.
;
loop_
_geom_bond_atom_site_label_1
_geom_bond_atom_site_label_2
_geom_bond_distance
_geom_bond_site_symmetry_2
_geom_bond_publ_flag
C1 C2 1.427(13) . ?
C1 C5 1.430(12) . ?
C1 C6 1.504(13) . ?
C1 Ir1 2.185(9) . ?
C2 C3 1.420(13) . ?
C2 C7 1.498(12) . ?
C2 Ir1 2.263(8) . ?
C3 C4 1.433(13) . ?
C3 C8 1.484(15) . ?
C3 Ir1 2.256(9) . ?
C4 C5 1.462(13) . ?
C4 C9 1.503(12) . ?
C4 Ir1 2.184(8) . ?
C5 C10 1.503(13) . ?
C5 Ir1 2.182(9) . ?
C6 H6A 0.9600 . ?
C6 H6B 0.9600 . ?
C6 H6C 0.9600 . ?
C7 H7A 0.9600 . ?
C7 H7B 0.9600 . ?
C7 H7C 0.9600 . ?
C8 H8A 0.9600 . ?
C8 H8B 0.9600 . ?
C8 H8C 0.9600 . ?
C9 H9A 0.9600 . ?
C9 H9B 0.9600 . ?
C9 H9C 0.9600 . ?
C10 H10A 0.9600 . ?
C10 H10B 0.9600 . ?
C10 H10C 0.9600 . ?
C11 H11 0.9800 . ?
C11 C12 1.452(12) . ?
C11 C20 1.434(12) . ?
C11 Ir1 2.104(8) . ?
C12 H12 0.9800 . ?
C12 C13 1.475(13) . ?
C12 Ir1 2.152(9) . ?
C13 C14 1.392(13) . ?
C13 C18 1.404(12) . ?
C14 H14 0.9300 . ?
C14 C15 1.372(15) . ?
C15 H15 0.9300 . ?
C15 C16 1.389(13) . ?
C16 H16 0.9300 . ?
C16 C17 1.416(12) . ?
C17 H17 0.9300 . ?
C17 C18 1.382(13) . ?
C18 C19 1.478(12) . ?
C19 H19 0.9800 . ?
C19 C20 1.453(13) . ?
C19 Ir1 2.154(9) . ?
C20 H20 0.9800 . ?
C20 Ir1 2.114(9) . ?
C1D C2D 1.443(13) . ?
C1D C5D 1.444(12) . ?
C1D C6D 1.503(14) . ?
C1D Ir1D 2.185(9) . ?
C2D C3D 1.426(12) . ?
C2D C7D 1.490(12) . ?
C2D Ir1D 2.269(8) . ?
C3D C4D 1.428(12) . ?
C3D C8D 1.523(14) . ?
C3D Ir1D 2.255(9) . ?
C4D C5D 1.427(12) . ?
C4D C9D 1.499(12) . ?
C4D Ir1D 2.178(8) . ?
C5D C10D 1.510(13) . ?
C5D Ir1D 2.165(8) . ?
C6D H6DA 0.9600 . ?
C6D H6DB 0.9600 . ?
C6D H6DC 0.9600 . ?
C7D H7DA 0.9600 . ?
C7D H7DB 0.9600 . ?
C7D H7DC 0.9600 . ?
C8D H8DA 0.9600 . ?
C8D H8DB 0.9600 . ?
C8D H8DC 0.9600 . ?
C9D H9DA 0.9600 . ?
C9D H9DB 0.9600 . ?
C9D H9DC 0.9600 . ?
C10D H10D 0.9600 . ?
C10D H10E 0.9600 . ?
C10D H10F 0.9600 . ?
C11D H11D 0.9800 . ?
C11D C12D 1.447(12) . ?
C11D C20D 1.424(12) . ?
C11D Ir1D 2.116(8) . ?
C12D H12D 0.9800 . ?
C12D C13D 1.500(12) . ?
C12D Ir1D 2.146(8) . ?
C13D C14D 1.382(12) . ?
C13D C18D 1.395(12) . ?
C14D H14D 0.9300 . ?
C14D C15D 1.400(15) . ?
C15D H15D 0.9300 . ?
C15D C16D 1.382(14) . ?
C16D H16D 0.9300 . ?
C16D C17D 1.397(13) . ?
C17D H17D 0.9300 . ?
C17D C18D 1.393(13) . ?
C18D C19D 1.479(12) . ?
C19D H19D 0.9800 . ?
C19D C20D 1.440(13) . ?
C19D Ir1D 2.147(8) . ?
C20D H20D 0.9800 . ?
C20D Ir1D 2.108(9) . ?
C1F C2F 1.434(13) . ?
C1F C5F 1.439(12) . ?
C1F C6F 1.471(14) . ?
C1F Ir1F 2.183(9) . ?
C2F C3F 1.412(13) . ?
C2F C7F 1.509(13) . ?
C2F Ir1F 2.258(8) . ?
C3F C4F 1.438(13) . ?
C3F C8F 1.519(14) . ?
C3F Ir1F 2.256(9) . ?
C4F C5F 1.433(13) . ?
C4F C9F 1.494(12) . ?
C4F Ir1F 2.177(8) . ?
C5F C10F 1.513(13) . ?
C5F Ir1F 2.174(8) . ?
C6F H6FA 0.9600 . ?
C6F H6FB 0.9600 . ?
C6F H6FC 0.9600 . ?
C7F H7FA 0.9600 . ?
C7F H7FB 0.9600 . ?
C7F H7FC 0.9600 . ?
C8F H8FA 0.9600 . ?
C8F H8FB 0.9600 . ?
C8F H8FC 0.9600 . ?
C9F H9FA 0.9600 . ?
C9F H9FB 0.9600 . ?
C9F H9FC 0.9600 . ?
C10F H10G 0.9600 . ?
C10F H10H 0.9600 . ?
C10F H10I 0.9600 . ?
C11F H11F 0.9800 . ?
C11F C12F 1.454(12) . ?
C11F C20F 1.403(12) . ?
C11F Ir1F 2.106(8) . ?
C12F H12F 0.9800 . ?
C12F C13F 1.491(12) . ?
C12F Ir1F 2.161(9) . ?
C13F C14F 1.396(12) . ?
C13F C18F 1.389(12) . ?
C14F H14F 0.9300 . ?
C14F C15F 1.400(15) . ?
C15F H15F 0.9300 . ?
C15F C16F 1.370(14) . ?
C16F H16F 0.9300 . ?
C16F C17F 1.392(13) . ?
C17F H17F 0.9300 . ?
C17F C18F 1.392(13) . ?
C18F C19F 1.481(12) . ?
C19F H19F 0.9800 . ?
C19F C20F 1.457(13) . ?
C19F Ir1F 2.154(8) . ?
C20F H20F 0.9800 . ?
C20F Ir1F 2.097(9) . ?
C1A C2A 1.440(14) . ?
C1A C5A 1.440(13) . ?
C1A C6A 1.492(14) . ?
C1A Ir1A 2.201(9) . ?
C2A C3A 1.419(13) . ?
C2A C7A 1.496(13) . ?
C2A Ir1A 2.268(9) . ?
C3A C4A 1.445(12) . ?
C3A C8A 1.479(15) . ?
C3A Ir1A 2.260(9) . ?
C4A C5A 1.449(13) . ?
C4A C9A 1.496(12) . ?
C4A Ir1A 2.181(8) . ?
C5A C10A 1.491(14) . ?
C5A Ir1A 2.179(8) . ?
C6A H6AA 0.9600 . ?
C6A H6AB 0.9600 . ?
C6A H6AC 0.9600 . ?
C7A H7AA 0.9600 . ?
C7A H7AB 0.9600 . ?
C7A H7AC 0.9600 . ?
C8A H8AA 0.9600 . ?
C8A H8AB 0.9600 . ?
C8A H8AC 0.9600 . ?
C9A H9AA 0.9600 . ?
C9A H9AB 0.9600 . ?
C9A H9AC 0.9600 . ?
C10A H10J 0.9600 . ?
C10A H10K 0.9600 . ?
C10A H10L 0.9600 . ?
C11A H11A 0.9800 . ?
C11A C12A 1.462(12) . ?
C11A C20A 1.423(13) . ?
C11A Ir1A 2.106(9) . ?
C12A H12A 0.9800 . ?
C12A C13A 1.484(13) . ?
C12A Ir1A 2.155(9) . ?
C13A C14A 1.396(12) . ?
C13A C18A 1.406(12) . ?
C14A H14A 0.9300 . ?
C14A C15A 1.387(15) . ?
C15A H15A 0.9300 . ?
C15A C16A 1.381(14) . ?
C16A H16A 0.9300 . ?
C16A C17A 1.396(13) . ?
C17A H17A 0.9300 . ?
C17A C18A 1.375(14) . ?
C18A C19A 1.489(11) . ?
C19A H19A 0.9800 . ?
C19A C20A 1.458(12) . ?
C19A Ir1A 2.160(8) . ?
C20A H20A 0.9800 . ?
C20A Ir1A 2.113(9) . ?
C1E C2E 1.435(13) . ?
C1E C5E 1.424(13) . ?
C1E C6E 1.495(14) . ?
C1E Ir1E 2.183(9) . ?
C2E C3E 1.408(13) . ?
C2E C7E 1.499(12) . ?
C2E Ir1E 2.265(8) . ?
C3E C4E 1.431(13) . ?
C3E C8E 1.517(14) . ?
C3E Ir1E 2.243(9) . ?
C4E C5E 1.450(13) . ?
C4E C9E 1.487(12) . ?
C4E Ir1E 2.178(8) . ?
C5E C10E 1.521(14) . ?
C5E Ir1E 2.157(8) . ?
C6E H6EA 0.9600 . ?
C6E H6EB 0.9600 . ?
C6E H6EC 0.9600 . ?
C7E H7EA 0.9600 . ?
C7E H7EB 0.9600 . ?
C7E H7EC 0.9600 . ?
C8E H8EA 0.9600 . ?
C8E H8EB 0.9600 . ?
C8E H8EC 0.9600 . ?
C9E H9EA 0.9600 . ?
C9E H9EB 0.9600 . ?
C9E H9EC 0.9600 . ?
C10E H10M 0.9600 . ?
C10E H10N 0.9600 . ?
C10E H10O 0.9600 . ?
C11E H11E 0.9800 . ?
C11E C12E 1.455(13) . ?
C11E C20E 1.399(12) . ?
C11E Ir1E 2.105(8) . ?
C12E H12E 0.9800 . ?
C12E C13E 1.489(13) . ?
C12E Ir1E 2.147(8) . ?
C13E C14E 1.387(13) . ?
C13E C18E 1.380(13) . ?
C14E H14E 0.9300 . ?
C14E C15E 1.402(15) . ?
C15E H15E 0.9300 . ?
C15E C16E 1.372(15) . ?
C16E H16E 0.9300 . ?
C16E C17E 1.393(14) . ?
C17E H17E 0.9300 . ?
C17E C18E 1.408(13) . ?
C18E C19E 1.481(12) . ?
C19E H19E 0.9800 . ?
C19E C20E 1.457(12) . ?
C19E Ir1E 2.164(8) . ?
C20E H20E 0.9800 . ?
C20E Ir1E 2.104(9) . ?
C1B C2B 1.432(13) . ?
C1B C5B 1.435(12) . ?
C1B C6B 1.521(13) . ?
C1B Ir1B 2.202(9) . ?
C2B C3B 1.426(13) . ?
C2B C7B 1.515(12) . ?
C2B Ir1B 2.268(8) . ?
C3B C4B 1.427(13) . ?
C3B C8B 1.490(14) . ?
C3B Ir1B 2.264(9) . ?
C4B C5B 1.442(13) . ?
C4B C9B 1.503(12) . ?
C4B Ir1B 2.166(8) . ?
C5B C10B 1.479(14) . ?
C5B Ir1B 2.184(8) . ?
C6B H6BA 0.9600 . ?
C6B H6BB 0.9600 . ?
C6B H6BC 0.9600 . ?
C7B H7BA 0.9600 . ?
C7B H7BB 0.9600 . ?
C7B H7BC 0.9600 . ?
C8B H8BA 0.9600 . ?
C8B H8BB 0.9600 . ?
C8B H8BC 0.9600 . ?
C9B H9BA 0.9600 . ?
C9B H9BB 0.9600 . ?
C9B H9BC 0.9600 . ?
C10B H10P 0.9600 . ?
C10B H10Q 0.9600 . ?
C10B H10R 0.9600 . ?
C11B H11B 0.9800 . ?
C11B C12B 1.439(12) . ?
C11B C20B 1.452(13) . ?
C11B Ir1B 2.104(8) . ?
C12B H12B 0.9800 . ?
C12B C13B 1.478(12) . ?
C12B Ir1B 2.145(8) . ?
C13B C14B 1.392(13) . ?
C13B C18B 1.406(13) . ?
C14B H14B 0.9300 . ?
C14B C15B 1.371(16) . ?
C15B H15B 0.9300 . ?
C15B C16B 1.382(15) . ?
C16B H16B 0.9300 . ?
C16B C17B 1.397(13) . ?
C17B H17B 0.9300 . ?
C17B C18B 1.377(13) . ?
C18B C19B 1.488(11) . ?
C19B H19B 0.9800 . ?
C19B C20B 1.439(13) . ?
C19B Ir1B 2.155(8) . ?
C20B H20B 0.9800 . ?
C20B Ir1B 2.116(9) . ?
C1C C2C 1.428(13) . ?
C1C C5C 1.450(12) . ?
C1C C6C 1.505(14) . ?
C1C Ir1C 2.201(9) . ?
C2C C3C 1.437(13) . ?
C2C C7C 1.504(12) . ?
C2C Ir1C 2.262(8) . ?
C3C C4C 1.436(12) . ?
C3C C8C 1.486(14) . ?
C3C Ir1C 2.269(9) . ?
C4C C5C 1.447(12) . ?
C4C C9C 1.499(12) . ?
C4C Ir1C 2.174(8) . ?
C5C C10C 1.478(14) . ?
C5C Ir1C 2.185(8) . ?
C6C H6CA 0.9600 . ?
C6C H6CB 0.9600 . ?
C6C H6CC 0.9600 . ?
C7C H7CA 0.9600 . ?
C7C H7CB 0.9600 . ?
C7C H7CC 0.9600 . ?
C8C H8CA 0.9600 . ?
C8C H8CB 0.9600 . ?
C8C H8CC 0.9600 . ?
C9C H9CA 0.9600 . ?
C9C H9CB 0.9600 . ?
C9C H9CC 0.9600 . ?
C10C H10S 0.9600 . ?
C10C H10T 0.9600 . ?
C10C H10U 0.9600 . ?
C11C H11C 0.9800 . ?
C11C C12C 1.475(13) . ?
C11C C20C 1.422(13) . ?
C11C Ir1C 2.113(8) . ?
C12C H12C 0.9800 . ?
C12C C13C 1.475(13) . ?
C12C Ir1C 2.149(9) . ?
C13C C14C 1.385(12) . ?
C13C C18C 1.422(13) . ?
C14C H14C 0.9300 . ?
C14C C15C 1.400(16) . ?
C15C H15C 0.9300 . ?
C15C C16C 1.378(15) . ?
C16C H16C 0.9300 . ?
C16C C17C 1.405(13) . ?
C17C H17C 0.9300 . ?
C17C C18C 1.371(14) . ?
C18C C19C 1.489(12) . ?
C19C H19C 0.9800 . ?
C19C C20C 1.449(13) . ?
C19C Ir1C 2.155(8) . ?
C20C H20C 0.9800 . ?
C20C Ir1C 2.106(9) . ?
C1G C2G 1.420(13) . ?
C1G C5G 1.448(13) . ?
C1G C6G 1.506(14) . ?
C1G Ir1G 2.187(9) . ?
C2G C3G 1.438(13) . ?
C2G C7G 1.513(12) . ?
C2G Ir1G 2.264(8) . ?
C3G C4G 1.429(12) . ?
C3G C8G 1.521(14) . ?
C3G Ir1G 2.254(9) . ?
C4G C5G 1.421(12) . ?
C4G C9G 1.496(12) . ?
C4G Ir1G 2.178(8) . ?
C5G C10G 1.505(13) . ?
C5G Ir1G 2.166(8) . ?
C6G H6GA 0.9600 . ?
C6G H6GB 0.9600 . ?
C6G H6GC 0.9600 . ?
C7G H7GA 0.9600 . ?
C7G H7GB 0.9600 . ?
C7G H7GC 0.9600 . ?
C8G H8GA 0.9600 . ?
C8G H8GB 0.9600 . ?
C8G H8GC 0.9600 . ?
C9G H9GA 0.9600 . ?
C9G H9GB 0.9600 . ?
C9G H9GC 0.9600 . ?
C10G H10V 0.9600 . ?
C10G H10W 0.9600 . ?
C10G H10X 0.9600 . ?
C11G H11G 0.9800 . ?
C11G C12G 1.462(12) . ?
C11G C20G 1.414(12) . ?
C11G Ir1G 2.109(8) . ?
C12G H12G 0.9800 . ?
C12G C13G 1.481(12) . ?
C12G Ir1G 2.148(9) . ?
C13G C14G 1.383(13) . ?
C13G C18G 1.415(12) . ?
C14G H14G 0.9300 . ?
C14G C15G 1.396(15) . ?
C15G H15G 0.9300 . ?
C15G C16G 1.394(15) . ?
C16G H16G 0.9300 . ?
C16G C17G 1.383(13) . ?
C17G H17G 0.9300 . ?
C17G C18G 1.392(13) . ?
C18G C19G 1.486(11) . ?
C19G H19G 0.9800 . ?
C19G C20G 1.424(13) . ?
C19G Ir1G 2.145(8) . ?
C20G H20G 0.9800 . ?
C20G Ir1G 2.103(9) . ?

loop_
_geom_angle_atom_site_label_1
_geom_angle_atom_site_label_2
_geom_angle_atom_site_label_3
_geom_angle
_geom_angle_site_symmetry_1
_geom_angle_site_symmetry_3
_geom_angle_publ_flag
C2 C1 C5 109.9(8) . . ?
C2 C1 C6 125.1(9) . . ?
C2 C1 Ir1 74.3(5) . . ?
C5 C1 C6 124.8(9) . . ?
C5 C1 Ir1 70.8(5) . . ?
C6 C1 Ir1 125.7(6) . . ?
C1 C2 C7 125.1(9) . . ?
C1 C2 Ir1 68.4(5) . . ?
C3 C2 C1 107.7(8) . . ?
C3 C2 C7 126.9(9) . . ?
C3 C2 Ir1 71.4(5) . . ?
C7 C2 Ir1 129.7(6) . . ?
C2 C3 C4 108.3(8) . . ?
C2 C3 C8 126.8(9) . . ?
C2 C3 Ir1 71.9(5) . . ?
C4 C3 C8 124.9(9) . . ?
C4 C3 Ir1 68.5(5) . . ?
C8 C3 Ir1 126.9(7) . . ?
C3 C4 C5 108.3(8) . . ?
C3 C4 C9 125.1(8) . . ?
C3 C4 Ir1 73.9(5) . . ?
C5 C4 C9 126.5(8) . . ?
C5 C4 Ir1 70.4(5) . . ?
C9 C4 Ir1 122.7(6) . . ?
C1 C5 C4 105.7(8) . . ?
C1 C5 C10 126.5(8) . . ?
C1 C5 Ir1 71.0(5) . . ?
C4 C5 C10 127.7(8) . . ?
C4 C5 Ir1 70.5(5) . . ?
C10 C5 Ir1 126.4(6) . . ?
C1 C6 H6A 109.5 . . ?
C1 C6 H6B 109.5 . . ?
C1 C6 H6C 109.5 . . ?
H6A C6 H6B 109.5 . . ?
H6A C6 H6C 109.5 . . ?
H6B C6 H6C 109.5 . . ?
C2 C7 H7A 109.5 . . ?
C2 C7 H7B 109.5 . . ?
C2 C7 H7C 109.5 . . ?
H7A C7 H7B 109.5 . . ?
H7A C7 H7C 109.5 . . ?
H7B C7 H7C 109.5 . . ?
C3 C8 H8A 109.5 . . ?
C3 C8 H8B 109.5 . . ?
C3 C8 H8C 109.5 . . ?
H8A C8 H8B 109.5 . . ?
H8A C8 H8C 109.5 . . ?
H8B C8 H8C 109.5 . . ?
C4 C9 H9A 109.5 . . ?
C4 C9 H9B 109.5 . . ?
C4 C9 H9C 109.5 . . ?
H9A C9 H9B 109.5 . . ?
H9A C9 H9C 109.5 . . ?
H9B C9 H9C 109.5 . . ?
C5 C10 H10A 109.5 . . ?
C5 C10 H10B 109.5 . . ?
C5 C10 H10C 109.5 . . ?
H10A C10 H10B 109.5 . . ?
H10A C10 H10C 109.5 . . ?
H10B C10 H10C 109.5 . . ?
C12 C11 H11 122.9 . . ?
C12 C11 Ir1 71.8(5) . . ?
C20 C11 H11 122.9 . . ?
C20 C11 C12 114.0(8) . . ?
C20 C11 Ir1 70.5(5) . . ?
Ir1 C11 H11 122.9 . . ?
C11 C12 H12 116.8 . . ?
C11 C12 C13 118.2(7) . . ?
C11 C12 Ir1 68.3(5) . . ?
C13 C12 H12 116.8 . . ?
C13 C12 Ir1 110.7(6) . . ?
Ir1 C12 H12 116.8 . . ?
C14 C13 C12 127.3(8) . . ?
C14 C13 C18 120.2(8) . . ?
C18 C13 C12 112.5(7) . . ?
C13 C14 H14 120.0 . . ?
C15 C14 C13 120.0(9) . . ?
C15 C14 H14 120.0 . . ?
C14 C15 H15 119.7 . . ?
C14 C15 C16 120.6(9) . . ?
C16 C15 H15 119.7 . . ?
C15 C16 H16 120.1 . . ?
C15 C16 C17 119.9(9) . . ?
C17 C16 H16 120.1 . . ?
C16 C17 H17 120.4 . . ?
C18 C17 C16 119.3(9) . . ?
C18 C17 H17 120.4 . . ?
C13 C18 C19 114.1(8) . . ?
C17 C18 C13 120.0(8) . . ?
C17 C18 C19 126.0(8) . . ?
C18 C19 H19 117.1 . . ?
C18 C19 Ir1 110.7(6) . . ?
C20 C19 C18 117.0(8) . . ?
C20 C19 H19 117.1 . . ?
C20 C19 Ir1 68.6(5) . . ?
Ir1 C19 H19 117.1 . . ?
C11 C20 C19 112.2(8) . . ?
C11 C20 H20 123.9 . . ?
C11 C20 Ir1 69.7(5) . . ?
C19 C20 H20 123.9 . . ?
C19 C20 Ir1 71.6(5) . . ?
Ir1 C20 H20 123.9 . . ?
C1 Ir1 C2 37.4(3) . . ?
C1 Ir1 C3 62.3(3) . . ?
C1 Ir1 C4 63.7(3) . . ?
C3 Ir1 C2 36.6(3) . . ?
C4 Ir1 C2 62.7(3) . . ?
C4 Ir1 C3 37.6(3) . . ?
C5 Ir1 C1 38.2(3) . . ?
C5 Ir1 C2 63.5(3) . . ?
C5 Ir1 C3 63.8(3) . . ?
C5 Ir1 C4 39.1(3) . . ?
C11 Ir1 C1 165.1(3) . . ?
C11 Ir1 C2 132.1(3) . . ?
C11 Ir1 C3 116.0(3) . . ?
C11 Ir1 C4 125.2(3) . . ?
C11 Ir1 C5 156.3(3) . . ?
C11 Ir1 C12 39.9(3) . . ?
C11 Ir1 C19 68.5(3) . . ?
C11 Ir1 C20 39.8(3) . . ?
C12 Ir1 C1 154.5(3) . . ?
C12 Ir1 C2 159.9(4) . . ?
C12 Ir1 C3 124.1(3) . . ?
C12 Ir1 C4 105.3(3) . . ?
C12 Ir1 C5 118.5(3) . . ?
C12 Ir1 C19 73.4(3) . . ?
C19 Ir1 C1 107.7(3) . . ?
C19 Ir1 C2 124.2(3) . . ?
C19 Ir1 C3 159.1(3) . . ?
C19 Ir1 C4 157.6(3) . . ?
C19 Ir1 C5 121.0(3) . . ?
C20 Ir1 C1 128.4(3) . . ?
C20 Ir1 C2 116.8(3) . . ?
C20 Ir1 C3 130.2(3) . . ?
C20 Ir1 C4 161.5(3) . . ?
C20 Ir1 C5 159.2(4) . . ?
C20 Ir1 C12 69.1(3) . . ?
C20 Ir1 C19 39.8(3) . . ?
C2D C1D C6D 125.2(8) . . ?
C2D C1D Ir1D 74.3(5) . . ?
C5D C1D C2D 108.4(8) . . ?
C5D C1D C6D 126.2(9) . . ?
C5D C1D Ir1D 69.9(5) . . ?
C6D C1D Ir1D 125.6(7) . . ?
C1D C2D C7D 125.7(8) . . ?
C1D C2D Ir1D 68.0(5) . . ?
C3D C2D C1D 106.9(8) . . ?
C3D C2D C7D 127.3(9) . . ?
C3D C2D Ir1D 71.1(5) . . ?
C7D C2D Ir1D 128.8(6) . . ?
C2D C3D C4D 109.1(8) . . ?
C2D C3D C8D 126.7(9) . . ?
C2D C3D Ir1D 72.2(5) . . ?
C4D C3D C8D 124.2(8) . . ?
C4D C3D Ir1D 68.3(5) . . ?
C8D C3D Ir1D 127.3(7) . . ?
C3D C4D C9D 125.2(8) . . ?
C3D C4D Ir1D 74.2(5) . . ?
C5D C4D C3D 108.3(7) . . ?
C5D C4D C9D 126.5(8) . . ?
C5D C4D Ir1D 70.3(5) . . ?
C9D C4D Ir1D 124.2(6) . . ?
C1D C5D C10D 124.9(8) . . ?
C1D C5D Ir1D 71.4(5) . . ?
C4D C5D C1D 107.3(7) . . ?
C4D C5D C10D 127.7(8) . . ?
C4D C5D Ir1D 71.3(5) . . ?
C10D C5D Ir1D 124.9(6) . . ?
C1D C6D H6DA 109.5 . . ?
C1D C6D H6DB 109.5 . . ?
C1D C6D H6DC 109.5 . . ?
H6DA C6D H6DB 109.5 . . ?
H6DA C6D H6DC 109.5 . . ?
H6DB C6D H6DC 109.5 . . ?
C2D C7D H7DA 109.5 . . ?
C2D C7D H7DB 109.5 . . ?
C2D C7D H7DC 109.5 . . ?
H7DA C7D H7DB 109.5 . . ?
H7DA C7D H7DC 109.5 . . ?
H7DB C7D H7DC 109.5 . . ?
C3D C8D H8DA 109.5 . . ?
C3D C8D H8DB 109.5 . . ?
C3D C8D H8DC 109.5 . . ?
H8DA C8D H8DB 109.5 . . ?
H8DA C8D H8DC 109.5 . . ?
H8DB C8D H8DC 109.5 . . ?
C4D C9D H9DA 109.5 . . ?
C4D C9D H9DB 109.5 . . ?
C4D C9D H9DC 109.5 . . ?
H9DA C9D H9DB 109.5 . . ?
H9DA C9D H9DC 109.5 . . ?
H9DB C9D H9DC 109.5 . . ?
C5D C10D H10D 109.5 . . ?
C5D C10D H10E 109.5 . . ?
C5D C10D H10F 109.5 . . ?
H10D C10D H10E 109.5 . . ?
H10D C10D H10F 109.5 . . ?
H10E C10D H10F 109.5 . . ?
C12D C11D H11D 123.4 . . ?
C12D C11D Ir1D 71.3(5) . . ?
C20D C11D H11D 123.4 . . ?
C20D C11D C12D 113.0(8) . . ?
C20D C11D Ir1D 70.0(5) . . ?
Ir1D C11D H11D 123.4 . . ?
C11D C12D H12D 117.1 . . ?
C11D C12D C13D 117.2(8) . . ?
C11D C12D Ir1D 69.0(5) . . ?
C13D C12D H12D 117.1 . . ?
C13D C12D Ir1D 110.2(6) . . ?
Ir1D C12D H12D 117.1 . . ?
C14D C13D C12D 127.1(8) . . ?
C14D C13D C18D 120.1(8) . . ?
C18D C13D C12D 112.7(7) . . ?
C13D C14D H14D 120.0 . . ?
C13D C14D C15D 119.9(9) . . ?
C15D C14D H14D 120.0 . . ?
C14D C15D H15D 119.9 . . ?
C16D C15D C14D 120.2(9) . . ?
C16D C15D H15D 119.9 . . ?
C15D C16D H16D 120.1 . . ?
C15D C16D C17D 119.8(9) . . ?
C17D C16D H16D 120.1 . . ?
C16D C17D H17D 120.0 . . ?
C18D C17D C16D 119.9(9) . . ?
C18D C17D H17D 120.0 . . ?
C13D C18D C19D 113.9(8) . . ?
C17D C18D C13D 119.8(8) . . ?
C17D C18D C19D 126.2(8) . . ?
C18D C19D H19D 117.0 . . ?
C18D C19D Ir1D 110.0(5) . . ?
C20D C19D C18D 117.8(8) . . ?
C20D C19D H19D 117.0 . . ?
C20D C19D Ir1D 68.8(5) . . ?
Ir1D C19D H19D 117.0 . . ?
C11D C20D C19D 113.9(8) . . ?
C11D C20D H20D 123.0 . . ?
C11D C20D Ir1D 70.6(5) . . ?
C19D C20D H20D 123.0 . . ?
C19D C20D Ir1D 71.7(5) . . ?
Ir1D C20D H20D 123.0 . . ?
C1D Ir1D C2D 37.7(3) . . ?
C1D Ir1D C3D 62.5(3) . . ?
C3D Ir1D C2D 36.7(3) . . ?
C4D Ir1D C1D 64.0(3) . . ?
C4D Ir1D C2D 63.0(3) . . ?
C4D Ir1D C3D 37.5(3) . . ?
C5D Ir1D C1D 38.8(3) . . ?
C5D Ir1D C2D 63.7(3) . . ?
C5D Ir1D C3D 63.1(3) . . ?
C5D Ir1D C4D 38.4(3) . . ?
C11D Ir1D C1D 166.9(3) . . ?
C11D Ir1D C2D 134.5(3) . . ?
C11D Ir1D C3D 118.2(3) . . ?
C11D Ir1D C4D 125.4(3) . . ?
C11D Ir1D C5D 154.3(3) . . ?
C11D Ir1D C12D 39.7(3) . . ?
C11D Ir1D C19D 68.6(3) . . ?
C12D Ir1D C1D 151.9(3) . . ?
C12D Ir1D C2D 162.9(3) . . ?
C12D Ir1D C3D 126.6(3) . . ?
C12D Ir1D C4D 106.0(3) . . ?
C12D Ir1D C5D 116.8(3) . . ?
C12D Ir1D C19D 73.7(3) . . ?
C19D Ir1D C1D 105.7(3) . . ?
C19D Ir1D C2D 121.7(3) . . ?
C19D Ir1D C3D 156.8(3) . . ?
C19D Ir1D C4D 158.2(3) . . ?
C19D Ir1D C5D 121.5(3) . . ?
C20D Ir1D C1D 129.1(3) . . ?
C20D Ir1D C2D 117.4(3) . . ?
C20D Ir1D C3D 130.9(3) . . ?
C20D Ir1D C4D 161.3(3) . . ?
C20D Ir1D C5D 160.2(3) . . ?
C20D Ir1D C11D 39.4(3) . . ?
C20D Ir1D C12D 68.5(3) . . ?
C20D Ir1D C19D 39.6(3) . . ?
C2F C1F C5F 108.2(8) . . ?
C2F C1F C6F 126.2(8) . . ?
C2F C1F Ir1F 74.0(5) . . ?
C5F C1F C6F 125.3(9) . . ?
C5F C1F Ir1F 70.4(5) . . ?
C6F C1F Ir1F 126.4(6) . . ?
C1F C2F C7F 125.1(8) . . ?
C1F C2F Ir1F 68.4(5) . . ?
C3F C2F C1F 108.1(8) . . ?
C3F C2F C7F 126.5(8) . . ?
C3F C2F Ir1F 71.7(5) . . ?
C7F C2F Ir1F 129.5(6) . . ?
C2F C3F C4F 108.4(8) . . ?
C2F C3F C8F 126.5(8) . . ?
C2F C3F Ir1F 71.8(5) . . ?
C4F C3F C8F 125.1(8) . . ?
C4F C3F Ir1F 68.1(5) . . ?
C8F C3F Ir1F 127.0(7) . . ?
C3F C4F C9F 125.1(8) . . ?
C3F C4F Ir1F 74.1(5) . . ?
C5F C4F C3F 108.0(8) . . ?
C5F C4F C9F 126.8(8) . . ?
C5F C4F Ir1F 70.7(5) . . ?
C9F C4F Ir1F 123.0(6) . . ?
C1F C5F C10F 124.9(9) . . ?
C1F C5F Ir1F 71.1(5) . . ?
C4F C5F C1F 107.2(8) . . ?
C4F C5F C10F 127.9(8) . . ?
C4F C5F Ir1F 70.9(5) . . ?
C10F C5F Ir1F 126.0(6) . . ?
C1F C6F H6FA 109.5 . . ?
C1F C6F H6FB 109.5 . . ?
C1F C6F H6FC 109.5 . . ?
H6FA C6F H6FB 109.5 . . ?
H6FA C6F H6FC 109.5 . . ?
H6FB C6F H6FC 109.5 . . ?
C2F C7F H7FA 109.5 . . ?
C2F C7F H7FB 109.5 . . ?
C2F C7F H7FC 109.5 . . ?
H7FA C7F H7FB 109.5 . . ?
H7FA C7F H7FC 109.5 . . ?
H7FB C7F H7FC 109.5 . . ?
C3F C8F H8FA 109.5 . . ?
C3F C8F H8FB 109.5 . . ?
C3F C8F H8FC 109.5 . . ?
H8FA C8F H8FB 109.5 . . ?
H8FA C8F H8FC 109.5 . . ?
H8FB C8F H8FC 109.5 . . ?
C4F C9F H9FA 109.5 . . ?
C4F C9F H9FB 109.5 . . ?
C4F C9F H9FC 109.5 . . ?
H9FA C9F H9FB 109.5 . . ?
H9FA C9F H9FC 109.5 . . ?
H9FB C9F H9FC 109.5 . . ?
C5F C10F H10G 109.5 . . ?
C5F C10F H10H 109.5 . . ?
C5F C10F H10I 109.5 . . ?
H10G C10F H10H 109.5 . . ?
H10G C10F H10I 109.5 . . ?
H10H C10F H10I 109.5 . . ?
C12F C11F H11F 123.0 . . ?
C12F C11F Ir1F 72.1(5) . . ?
C20F C11F H11F 123.0 . . ?
C20F C11F C12F 113.9(8) . . ?
C20F C11F Ir1F 70.2(5) . . ?
Ir1F C11F H11F 123.0 . . ?
C11F C12F H12F 117.2 . . ?
C11F C12F C13F 117.6(7) . . ?
C11F C12F Ir1F 68.0(5) . . ?
C13F C12F H12F 117.2 . . ?
C13F C12F Ir1F 110.0(6) . . ?
Ir1F C12F H12F 117.2 . . ?
C14F C13F C12F 126.8(8) . . ?
C18F C13F C12F 113.3(7) . . ?
C18F C13F C14F 119.9(8) . . ?
C13F C14F H14F 119.9 . . ?
C13F C14F C15F 120.3(9) . . ?
C15F C14F H14F 119.9 . . ?
C14F C15F H15F 120.6 . . ?
C16F C15F C14F 118.8(9) . . ?
C16F C15F H15F 120.6 . . ?
C15F C16F H16F 119.1 . . ?
C15F C16F C17F 121.9(9) . . ?
C17F C16F H16F 119.1 . . ?
C16F C17F H17F 120.4 . . ?
C16F C17F C18F 119.1(9) . . ?
C18F C17F H17F 120.4 . . ?
C13F C18F C17F 120.0(8) . . ?
C13F C18F C19F 113.6(7) . . ?
C17F C18F C19F 126.3(8) . . ?
C18F C19F H19F 117.1 . . ?
C18F C19F Ir1F 111.1(6) . . ?
C20F C19F C18F 117.2(7) . . ?
C20F C19F H19F 117.1 . . ?
C20F C19F Ir1F 67.9(5) . . ?
Ir1F C19F H19F 117.1 . . ?
C11F C20F C19F 113.5(8) . . ?
C11F C20F H20F 123.2 . . ?
C11F C20F Ir1F 70.8(5) . . ?
C19F C20F H20F 123.2 . . ?
C19F C20F Ir1F 72.1(5) . . ?
Ir1F C20F H20F 123.2 . . ?
C1F Ir1F C2F 37.6(3) . . ?
C1F Ir1F C3F 62.5(3) . . ?
C3F Ir1F C2F 36.5(3) . . ?
C4F Ir1F C1F 64.0(3) . . ?
C4F Ir1F C2F 62.8(3) . . ?
C4F Ir1F C3F 37.8(3) . . ?
C5F Ir1F C1F 38.6(3) . . ?
C5F Ir1F C2F 63.3(3) . . ?
C5F Ir1F C3F 63.2(3) . . ?
C5F Ir1F C4F 38.4(3) . . ?
C11F Ir1F C1F 165.3(3) . . ?
C11F Ir1F C2F 132.8(3) . . ?
C11F Ir1F C3F 117.0(3) . . ?
C11F Ir1F C4F 125.7(3) . . ?
C11F Ir1F C5F 156.0(3) . . ?
C11F Ir1F C12F 39.8(3) . . ?
C11F Ir1F C19F 68.3(3) . . ?
C12F Ir1F C1F 153.9(3) . . ?
C12F Ir1F C2F 160.7(3) . . ?
C12F Ir1F C3F 125.0(3) . . ?
C12F Ir1F C4F 105.5(3) . . ?
C12F Ir1F C5F 118.2(3) . . ?
C19F Ir1F C1F 106.8(3) . . ?
C19F Ir1F C2F 123.8(3) . . ?
C19F Ir1F C3F 158.6(3) . . ?
C19F Ir1F C4F 157.2(3) . . ?
C19F Ir1F C5F 121.2(3) . . ?
C19F Ir1F C12F 73.2(3) . . ?
C20F Ir1F C1F 128.7(3) . . ?
C20F Ir1F C2F 117.3(3) . . ?
C20F Ir1F C3F 130.6(3) . . ?
C20F Ir1F C4F 161.5(3) . . ?
C20F Ir1F C5F 160.0(3) . . ?
C20F Ir1F C11F 39.0(3) . . ?
C20F Ir1F C12F 68.5(3) . . ?
C20F Ir1F C19F 40.1(3) . . ?
C2A C1A C5A 109.2(8) . . ?
C2A C1A C6A 125.7(9) . . ?
C2A C1A Ir1A 73.8(5) . . ?
C5A C1A C6A 124.9(9) . . ?
C5A C1A Ir1A 70.0(5) . . ?
C6A C1A Ir1A 125.8(7) . . ?
C1A C2A C7A 124.8(9) . . ?
C1A C2A Ir1A 68.7(5) . . ?
C3A C2A C1A 107.7(8) . . ?
C3A C2A C7A 127.3(9) . . ?
C3A C2A Ir1A 71.4(5) . . ?
C7A C2A Ir1A 129.9(7) . . ?
C2A C3A C4A 108.5(8) . . ?
C2A C3A C8A 126.2(9) . . ?
C2A C3A Ir1A 72.1(5) . . ?
C4A C3A C8A 125.3(9) . . ?
C4A C3A Ir1A 68.1(5) . . ?
C8A C3A Ir1A 127.5(7) . . ?
C3A C4A C5A 108.2(8) . . ?
C3A C4A C9A 124.1(8) . . ?
C3A C4A Ir1A 74.0(5) . . ?
C5A C4A C9A 127.7(8) . . ?
C5A C4A Ir1A 70.5(5) . . ?
C9A C4A Ir1A 123.6(6) . . ?
C1A C5A C4A 106.4(8) . . ?
C1A C5A C10A 125.5(9) . . ?
C1A C5A Ir1A 71.6(5) . . ?
C4A C5A C10A 127.8(8) . . ?
C4A C5A Ir1A 70.7(5) . . ?
C10A C5A Ir1A 126.6(6) . . ?
C1A C6A H6AA 109.5 . . ?
C1A C6A H6AB 109.5 . . ?
C1A C6A H6AC 109.5 . . ?
H6AA C6A H6AB 109.5 . . ?
H6AA C6A H6AC 109.5 . . ?
H6AB C6A H6AC 109.5 . . ?
C2A C7A H7AA 109.5 . . ?
C2A C7A H7AB 109.5 . . ?
C2A C7A H7AC 109.5 . . ?
H7AA C7A H7AB 109.5 . . ?
H7AA C7A H7AC 109.5 . . ?
H7AB C7A H7AC 109.5 . . ?
C3A C8A H8AA 109.5 . . ?
C3A C8A H8AB 109.5 . . ?
C3A C8A H8AC 109.5 . . ?
H8AA C8A H8AB 109.5 . . ?
H8AA C8A H8AC 109.5 . . ?
H8AB C8A H8AC 109.5 . . ?
C4A C9A H9AA 109.5 . . ?
C4A C9A H9AB 109.5 . . ?
C4A C9A H9AC 109.5 . . ?
H9AA C9A H9AB 109.5 . . ?
H9AA C9A H9AC 109.5 . . ?
H9AB C9A H9AC 109.5 . . ?
C5A C10A H10J 109.5 . . ?
C5A C10A H10K 109.5 . . ?
C5A C10A H10L 109.5 . . ?
H10J C10A H10K 109.5 . . ?
H10J C10A H10L 109.5 . . ?
H10K C10A H10L 109.5 . . ?
C12A C11A H11A 122.6 . . ?
C12A C11A Ir1A 71.7(5) . . ?
C20A C11A H11A 122.6 . . ?
C20A C11A C12A 114.5(8) . . ?
C20A C11A Ir1A 70.6(5) . . ?
Ir1A C11A H11A 122.6 . . ?
C11A C12A H12A 117.4 . . ?
C11A C12A C13A 116.5(8) . . ?
C11A C12A Ir1A 68.2(5) . . ?
C13A C12A H12A 117.4 . . ?
C13A C12A Ir1A 110.4(6) . . ?
Ir1A C12A H12A 117.4 . . ?
C14A C13A C12A 126.3(8) . . ?
C14A C13A C18A 120.0(8) . . ?
C18A C13A C12A 113.7(8) . . ?
C13A C14A H14A 120.8 . . ?
C15A C14A C13A 118.5(9) . . ?
C15A C14A H14A 120.8 . . ?
C14A C15A H15A 119.2 . . ?
C16A C15A C14A 121.7(9) . . ?
C16A C15A H15A 119.2 . . ?
C15A C16A H16A 120.2 . . ?
C15A C16A C17A 119.6(9) . . ?
C17A C16A H16A 120.2 . . ?
C16A C17A H17A 120.1 . . ?
C18A C17A C16A 119.7(9) . . ?
C18A C17A H17A 120.1 . . ?
C13A C18A C19A 113.1(8) . . ?
C17A C18A C13A 120.4(8) . . ?
C17A C18A C19A 126.5(8) . . ?
C18A C19A H19A 117.1 . . ?
C18A C19A Ir1A 111.2(6) . . ?
C20A C19A C18A 116.8(8) . . ?
C20A C19A H19A 117.1 . . ?
C20A C19A Ir1A 68.3(5) . . ?
Ir1A C19A H19A 117.1 . . ?
C11A C20A C19A 112.5(8) . . ?
C11A C20A H20A 123.7 . . ?
C11A C20A Ir1A 70.0(5) . . ?
C19A C20A H20A 123.7 . . ?
C19A C20A Ir1A 71.8(5) . . ?
Ir1A C20A H20A 123.7 . . ?
C1A Ir1A C2A 37.6(4) . . ?
C1A Ir1A C3A 62.3(4) . . ?
C3A Ir1A C2A 36.5(3) . . ?
C4A Ir1A C1A 63.8(3) . . ?
C4A Ir1A C2A 62.9(3) . . ?
C4A Ir1A C3A 37.9(3) . . ?
C5A Ir1A C1A 38.4(3) . . ?
C5A Ir1A C2A 63.7(3) . . ?
C5A Ir1A C3A 63.7(3) . . ?
C5A Ir1A C4A 38.8(3) . . ?
C11A Ir1A C1A 165.8(3) . . ?
C11A Ir1A C2A 132.9(3) . . ?
C11A Ir1A C3A 116.9(3) . . ?
C11A Ir1A C4A 125.4(3) . . ?
C11A Ir1A C5A 155.7(3) . . ?
C11A Ir1A C12A 40.1(3) . . ?
C11A Ir1A C19A 68.3(3) . . ?
C11A Ir1A C20A 39.4(3) . . ?
C12A Ir1A C1A 153.3(4) . . ?
C12A Ir1A C2A 160.9(4) . . ?
C12A Ir1A C3A 125.0(3) . . ?
C12A Ir1A C4A 105.2(3) . . ?
C12A Ir1A C5A 117.5(3) . . ?
C12A Ir1A C19A 73.7(3) . . ?
C19A Ir1A C1A 107.0(3) . . ?
C19A Ir1A C2A 123.2(3) . . ?
C19A Ir1A C3A 157.9(3) . . ?
C19A Ir1A C4A 157.8(3) . . ?
C19A Ir1A C5A 121.2(3) . . ?
C20A Ir1A C1A 128.7(4) . . ?
C20A Ir1A C2A 116.7(3) . . ?
C20A Ir1A C3A 130.0(3) . . ?
C20A Ir1A C4A 161.3(3) . . ?
C20A Ir1A C5A 159.7(4) . . ?
C20A Ir1A C12A 69.3(4) . . ?
C20A Ir1A C19A 39.9(3) . . ?
C2E C1E C6E 126.6(9) . . ?
C2E C1E Ir1E 74.3(5) . . ?
C5E C1E C2E 108.9(8) . . ?
C5E C1E C6E 124.4(9) . . ?
C5E C1E Ir1E 69.9(5) . . ?
C6E C1E Ir1E 125.5(7) . . ?
C1E C2E C7E 125.3(9) . . ?
C1E C2E Ir1E 68.1(5) . . ?
C3E C2E C1E 107.3(8) . . ?
C3E C2E C7E 127.4(9) . . ?
C3E C2E Ir1E 70.9(5) . . ?
C7E C2E Ir1E 128.9(6) . . ?
C2E C3E C4E 109.7(8) . . ?
C2E C3E C8E 126.4(9) . . ?
C2E C3E Ir1E 72.7(5) . . ?
C4E C3E C8E 123.9(9) . . ?
C4E C3E Ir1E 68.6(5) . . ?
C8E C3E Ir1E 126.9(6) . . ?
C3E C4E C5E 106.8(8) . . ?
C3E C4E C9E 125.9(8) . . ?
C3E C4E Ir1E 73.6(5) . . ?
C5E C4E C9E 127.2(8) . . ?
C5E C4E Ir1E 69.7(5) . . ?
C9E C4E Ir1E 123.5(6) . . ?
C1E C5E C4E 107.3(8) . . ?
C1E C5E C10E 125.7(9) . . ?
C1E C5E Ir1E 71.8(5) . . ?
C4E C5E C10E 126.8(8) . . ?
C4E C5E Ir1E 71.2(5) . . ?
C10E C5E Ir1E 126.3(6) . . ?
C1E C6E H6EA 109.5 . . ?
C1E C6E H6EB 109.5 . . ?
C1E C6E H6EC 109.5 . . ?
H6EA C6E H6EB 109.5 . . ?
H6EA C6E H6EC 109.5 . . ?
H6EB C6E H6EC 109.5 . . ?
C2E C7E H7EA 109.5 . . ?
C2E C7E H7EB 109.5 . . ?
C2E C7E H7EC 109.5 . . ?
H7EA C7E H7EB 109.5 . . ?
H7EA C7E H7EC 109.5 . . ?
H7EB C7E H7EC 109.5 . . ?
C3E C8E H8EA 109.5 . . ?
C3E C8E H8EB 109.5 . . ?
C3E C8E H8EC 109.5 . . ?
H8EA C8E H8EB 109.5 . . ?
H8EA C8E H8EC 109.5 . . ?
H8EB C8E H8EC 109.5 . . ?
C4E C9E H9EA 109.5 . . ?
C4E C9E H9EB 109.5 . . ?
C4E C9E H9EC 109.5 . . ?
H9EA C9E H9EB 109.5 . . ?
H9EA C9E H9EC 109.5 . . ?
H9EB C9E H9EC 109.5 . . ?
C5E C10E H10M 109.5 . . ?
C5E C10E H10N 109.5 . . ?
C5E C10E H10O 109.5 . . ?
H10M C10E H10N 109.5 . . ?
H10M C10E H10O 109.5 . . ?
H10N C10E H10O 109.5 . . ?
C12E C11E H11E 122.9 . . ?
C12E C11E Ir1E 71.6(5) . . ?
C20E C11E H11E 122.9 . . ?
C20E C11E C12E 114.0(8) . . ?
C20E C11E Ir1E 70.5(5) . . ?
Ir1E C11E H11E 122.9 . . ?
C11E C12E H12E 117.1 . . ?
C11E C12E C13E 117.2(8) . . ?
C11E C12E Ir1E 68.4(5) . . ?
C13E C12E H12E 117.1 . . ?
C13E C12E Ir1E 110.4(6) . . ?
Ir1E C12E H12E 117.1 . . ?
C14E C13E C12E 127.1(8) . . ?
C18E C13E C12E 112.7(8) . . ?
C18E C13E C14E 120.2(9) . . ?
C13E C14E H14E 119.8 . . ?
C13E C14E C15E 120.4(9) . . ?
C15E C14E H14E 119.8 . . ?
C14E C15E H15E 120.6 . . ?
C16E C15E C14E 118.8(9) . . ?
C16E C15E H15E 120.6 . . ?
C15E C16E H16E 119.1 . . ?
C15E C16E C17E 121.8(9) . . ?
C17E C16E H16E 119.1 . . ?
C16E C17E H17E 120.7 . . ?
C16E C17E C18E 118.6(9) . . ?
C18E C17E H17E 120.7 . . ?
C13E C18E C17E 120.1(9) . . ?
C13E C18E C19E 115.0(8) . . ?
C17E C18E C19E 124.9(8) . . ?
C18E C19E H19E 117.8 . . ?
C18E C19E Ir1E 109.7(6) . . ?
C20E C19E C18E 116.0(7) . . ?
C20E C19E H19E 117.8 . . ?
C20E C19E Ir1E 67.8(5) . . ?
Ir1E C19E H19E 117.8 . . ?
C11E C20E C19E 114.0(8) . . ?
C11E C20E H20E 123.0 . . ?
C11E C20E Ir1E 70.6(5) . . ?
C19E C20E H20E 123.0 . . ?
C19E C20E Ir1E 72.2(5) . . ?
Ir1E C20E H20E 123.0 . . ?
C1E Ir1E C2E 37.6(3) . . ?
C1E Ir1E C3E 62.3(3) . . ?
C3E Ir1E C2E 36.4(3) . . ?
C4E Ir1E C1E 64.2(3) . . ?
C4E Ir1E C2E 63.0(3) . . ?
C4E Ir1E C3E 37.7(3) . . ?
C5E Ir1E C1E 38.3(3) . . ?
C5E Ir1E C2E 63.4(3) . . ?
C5E Ir1E C3E 63.4(3) . . ?
C5E Ir1E C4E 39.1(3) . . ?
C5E Ir1E C19E 120.5(3) . . ?
C11E Ir1E C1E 165.4(3) . . ?
C11E Ir1E C2E 133.3(3) . . ?
C11E Ir1E C3E 117.9(3) . . ?
C11E Ir1E C4E 126.0(3) . . ?
C11E Ir1E C5E 156.2(3) . . ?
C11E Ir1E C12E 40.0(3) . . ?
C11E Ir1E C19E 68.3(3) . . ?
C12E Ir1E C1E 153.3(4) . . ?
C12E Ir1E C2E 161.4(3) . . ?
C12E Ir1E C3E 125.7(3) . . ?
C12E Ir1E C4E 105.5(3) . . ?
C12E Ir1E C5E 118.0(3) . . ?
C12E Ir1E C19E 73.6(3) . . ?
C19E Ir1E C1E 106.1(3) . . ?
C19E Ir1E C2E 122.9(3) . . ?
C19E Ir1E C3E 157.9(3) . . ?
C19E Ir1E C4E 157.3(3) . . ?
C20E Ir1E C1E 128.7(3) . . ?
C20E Ir1E C2E 117.4(3) . . ?
C20E Ir1E C3E 131.0(3) . . ?
C20E Ir1E C4E 161.6(3) . . ?
C20E Ir1E C5E 159.2(3) . . ?
C20E Ir1E C11E 38.8(3) . . ?
C20E Ir1E C12E 68.5(3) . . ?
C20E Ir1E C19E 39.9(3) . . ?
C2B C1B C5B 109.5(8) . . ?
C2B C1B C6B 123.8(9) . . ?
C2B C1B Ir1B 73.8(5) . . ?
C5B C1B C6B 126.5(9) . . ?
C5B C1B Ir1B 70.2(5) . . ?
C6B C1B Ir1B 126.2(6) . . ?
C1B C2B C7B 125.7(8) . . ?
C1B C2B Ir1B 68.8(5) . . ?
C3B C2B C1B 107.7(8) . . ?
C3B C2B C7B 126.3(8) . . ?
C3B C2B Ir1B 71.5(5) . . ?
C7B C2B Ir1B 129.6(6) . . ?
C2B C3B C8B 126.8(8) . . ?
C2B C3B Ir1B 71.8(5) . . ?
C4B C3B C2B 107.5(8) . . ?
C4B C3B C8B 125.8(9) . . ?
C4B C3B Ir1B 67.5(5) . . ?
C8B C3B Ir1B 126.6(6) . . ?
C3B C4B C5B 109.7(8) . . ?
C3B C4B C9B 123.8(8) . . ?
C3B C4B Ir1B 75.0(5) . . ?
C5B C4B C9B 126.3(8) . . ?
C5B C4B Ir1B 71.3(5) . . ?
C9B C4B Ir1B 124.0(6) . . ?
C1B C5B C4B 105.5(8) . . ?
C1B C5B C10B 126.4(9) . . ?
C1B C5B Ir1B 71.6(5) . . ?
C4B C5B C10B 127.9(8) . . ?
C4B C5B Ir1B 70.0(5) . . ?
C10B C5B Ir1B 126.0(6) . . ?
C1B C6B H6BA 109.5 . . ?
C1B C6B H6BB 109.5 . . ?
C1B C6B H6BC 109.5 . . ?
H6BA C6B H6BB 109.5 . . ?
H6BA C6B H6BC 109.5 . . ?
H6BB C6B H6BC 109.5 . . ?
C2B C7B H7BA 109.5 . . ?
C2B C7B H7BB 109.5 . . ?
C2B C7B H7BC 109.5 . . ?
H7BA C7B H7BB 109.5 . . ?
H7BA C7B H7BC 109.5 . . ?
H7BB C7B H7BC 109.5 . . ?
C3B C8B H8BA 109.5 . . ?
C3B C8B H8BB 109.5 . . ?
C3B C8B H8BC 109.5 . . ?
H8BA C8B H8BB 109.5 . . ?
H8BA C8B H8BC 109.5 . . ?
H8BB C8B H8BC 109.5 . . ?
C4B C9B H9BA 109.5 . . ?
C4B C9B H9BB 109.5 . . ?
C4B C9B H9BC 109.5 . . ?
H9BA C9B H9BB 109.5 . . ?
H9BA C9B H9BC 109.5 . . ?
H9BB C9B H9BC 109.5 . . ?
C5B C10B H10P 109.5 . . ?
C5B C10B H10Q 109.5 . . ?
C5B C10B H10R 109.5 . . ?
H10P C10B H10Q 109.5 . . ?
H10P C10B H10R 109.5 . . ?
H10Q C10B H10R 109.5 . . ?
C12B C11B H11B 123.2 . . ?
C12B C11B C20B 113.4(8) . . ?
C12B C11B Ir1B 71.7(5) . . ?
C20B C11B H11B 123.2 . . ?
C20B C11B Ir1B 70.3(5) . . ?
Ir1B C11B H11B 123.2 . . ?
C11B C12B H12B 116.9 . . ?
C11B C12B C13B 117.1(8) . . ?
C11B C12B Ir1B 68.7(5) . . ?
C13B C12B H12B 116.9 . . ?
C13B C12B Ir1B 111.3(6) . . ?
Ir1B C12B H12B 116.9 . . ?
C14B C13B C12B 127.7(9) . . ?
C14B C13B C18B 118.6(9) . . ?
C18B C13B C12B 113.7(8) . . ?
C13B C14B H14B 120.0 . . ?
C15B C14B C13B 120.1(10) . . ?
C15B C14B H14B 120.0 . . ?
C14B C15B H15B 119.3 . . ?
C14B C15B C16B 121.4(9) . . ?
C16B C15B H15B 119.3 . . ?
C15B C16B H16B 120.3 . . ?
C15B C16B C17B 119.3(9) . . ?
C17B C16B H16B 120.3 . . ?
C16B C17B H17B 120.2 . . ?
C18B C17B C16B 119.5(9) . . ?
C18B C17B H17B 120.2 . . ?
C13B C18B C19B 112.3(8) . . ?
C17B C18B C13B 121.0(8) . . ?
C17B C18B C19B 126.6(9) . . ?
C18B C19B H19B 116.5 . . ?
C18B C19B Ir1B 110.7(6) . . ?
C20B C19B C18B 118.8(8) . . ?
C20B C19B H19B 116.5 . . ?
C20B C19B Ir1B 68.9(5) . . ?
Ir1B C19B H19B 116.5 . . ?
C11B C20B H20B 123.9 . . ?
C11B C20B Ir1B 69.4(5) . . ?
C19B C20B C11B 112.1(8) . . ?
C19B C20B H20B 123.9 . . ?
C19B C20B Ir1B 71.8(5) . . ?
Ir1B C20B H20B 123.9 . . ?
C1B Ir1B C2B 37.3(3) . . ?
C1B Ir1B C3B 62.2(3) . . ?
C3B Ir1B C2B 36.7(3) . . ?
C4B Ir1B C1B 63.2(3) . . ?
C4B Ir1B C2B 62.5(3) . . ?
C4B Ir1B C3B 37.5(3) . . ?
C4B Ir1B C5B 38.7(3) . . ?
C5B Ir1B C1B 38.2(3) . . ?
C5B Ir1B C2B 63.5(3) . . ?
C5B Ir1B C3B 63.6(3) . . ?
C11B Ir1B C1B 166.6(4) . . ?
C11B Ir1B C2B 133.1(3) . . ?
C11B Ir1B C3B 116.2(3) . . ?
C11B Ir1B C4B 124.7(3) . . ?
C11B Ir1B C5B 154.8(3) . . ?
C11B Ir1B C12B 39.6(3) . . ?
C11B Ir1B C19B 68.5(3) . . ?
C11B Ir1B C20B 40.2(4) . . ?
C12B Ir1B C1B 153.3(3) . . ?
C12B Ir1B C2B 160.7(3) . . ?
C12B Ir1B C3B 124.7(3) . . ?
C12B Ir1B C4B 105.4(3) . . ?
C12B Ir1B C5B 117.6(3) . . ?
C12B Ir1B C19B 73.3(3) . . ?
C19B Ir1B C1B 107.9(3) . . ?
C19B Ir1B C2B 123.8(3) . . ?
C19B Ir1B C3B 158.5(3) . . ?
C19B Ir1B C4B 158.2(3) . . ?
C19B Ir1B C5B 121.8(3) . . ?
C20B Ir1B C1B 129.2(3) . . ?
C20B Ir1B C2B 117.1(3) . . ?
C20B Ir1B C3B 130.3(3) . . ?
C20B Ir1B C4B 161.3(4) . . ?
C20B Ir1B C5B 159.8(4) . . ?
C20B Ir1B C12B 69.1(3) . . ?
C20B Ir1B C19B 39.4(3) . . ?
C2C C1C C5C 108.5(8) . . ?
C2C C1C C6C 125.4(9) . . ?
C2C C1C Ir1C 73.7(5) . . ?
C5C C1C C6C 125.7(9) . . ?
C5C C1C Ir1C 70.1(5) . . ?
C6C C1C Ir1C 127.4(6) . . ?
C1C C2C C3C 108.8(8) . . ?
C1C C2C C7C 125.1(9) . . ?
C1C C2C Ir1C 69.0(5) . . ?
C3C C2C C7C 125.9(8) . . ?
C3C C2C Ir1C 71.8(5) . . ?
C7C C2C Ir1C 128.8(6) . . ?
C2C C3C C8C 126.9(8) . . ?
C2C C3C Ir1C 71.2(5) . . ?
C4C C3C C2C 107.0(8) . . ?
C4C C3C C8C 126.1(9) . . ?
C4C C3C Ir1C 67.6(5) . . ?
C8C C3C Ir1C 127.3(6) . . ?
C3C C4C C5C 109.3(8) . . ?
C3C C4C C9C 123.7(8) . . ?
C3C C4C Ir1C 74.8(5) . . ?
C5C C4C C9C 126.7(8) . . ?
C5C C4C Ir1C 71.0(5) . . ?
C9C C4C Ir1C 124.7(6) . . ?
C1C C5C C10C 126.1(9) . . ?
C1C C5C Ir1C 71.3(5) . . ?
C4C C5C C1C 106.2(8) . . ?
C4C C5C C10C 127.6(8) . . ?
C4C C5C Ir1C 70.2(5) . . ?
C10C C5C Ir1C 126.0(6) . . ?
C1C C6C H6CA 109.5 . . ?
C1C C6C H6CB 109.5 . . ?
C1C C6C H6CC 109.5 . . ?
H6CA C6C H6CB 109.5 . . ?
H6CA C6C H6CC 109.5 . . ?
H6CB C6C H6CC 109.5 . . ?
C2C C7C H7CA 109.5 . . ?
C2C C7C H7CB 109.5 . . ?
C2C C7C H7CC 109.5 . . ?
H7CA C7C H7CB 109.5 . . ?
H7CA C7C H7CC 109.5 . . ?
H7CB C7C H7CC 109.5 . . ?
C3C C8C H8CA 109.5 . . ?
C3C C8C H8CB 109.5 . . ?
C3C C8C H8CC 109.5 . . ?
H8CA C8C H8CB 109.5 . . ?
H8CA C8C H8CC 109.5 . . ?
H8CB C8C H8CC 109.5 . . ?
C4C C9C H9CA 109.5 . . ?
C4C C9C H9CB 109.5 . . ?
C4C C9C H9CC 109.5 . . ?
H9CA C9C H9CB 109.5 . . ?
H9CA C9C H9CC 109.5 . . ?
H9CB C9C H9CC 109.5 . . ?
C5C C10C H10S 109.5 . . ?
C5C C10C H10T 109.5 . . ?
C5C C10C H10U 109.5 . . ?
H10S C10C H10T 109.5 . . ?
H10S C10C H10U 109.5 . . ?
H10T C10C H10U 109.5 . . ?
C12C C11C H11C 123.3 . . ?
C12C C11C Ir1C 71.1(5) . . ?
C20C C11C H11C 123.3 . . ?
C20C C11C C12C 113.2(8) . . ?
C20C C11C Ir1C 70.0(5) . . ?
Ir1C C11C H11C 123.3 . . ?
C11C C12C H12C 117.0 . . ?
C11C C12C Ir1C 68.5(5) . . ?
C13C C12C C11C 116.5(8) . . ?
C13C C12C H12C 117.0 . . ?
C13C C12C Ir1C 111.7(6) . . ?
Ir1C C12C H12C 117.0 . . ?
C14C C13C C12C 126.4(9) . . ?
C14C C13C C18C 120.3(9) . . ?
C18C C13C C12C 113.3(8) . . ?
C13C C14C H14C 120.8 . . ?
C13C C14C C15C 118.5(10) . . ?
C15C C14C H14C 120.8 . . ?
C14C C15C H15C 119.3 . . ?
C16C C15C C14C 121.5(9) . . ?
C16C C15C H15C 119.3 . . ?
C15C C16C H16C 120.0 . . ?
C15C C16C C17C 120.0(10) . . ?
C17C C16C H16C 120.0 . . ?
C16C C17C H17C 120.3 . . ?
C18C C17C C16C 119.4(10) . . ?
C18C C17C H17C 120.3 . . ?
C13C C18C C19C 112.6(8) . . ?
C17C C18C C13C 120.3(8) . . ?
C17C C18C C19C 127.1(8) . . ?
C18C C19C H19C 116.8 . . ?
C18C C19C Ir1C 111.4(6) . . ?
C20C C19C C18C 117.5(8) . . ?
C20C C19C H19C 116.8 . . ?
C20C C19C Ir1C 68.3(5) . . ?
Ir1C C19C H19C 116.8 . . ?
C11C C20C C19C 113.3(8) . . ?
C11C C20C H20C 123.3 . . ?
C11C C20C Ir1C 70.6(5) . . ?
C19C C20C H20C 123.3 . . ?
C19C C20C Ir1C 72.0(5) . . ?
Ir1C C20C H20C 123.3 . . ?
C1C Ir1C C2C 37.3(3) . . ?
C1C Ir1C C3C 62.8(3) . . ?
C2C Ir1C C3C 37.0(3) . . ?
C4C Ir1C C1C 64.0(3) . . ?
C4C Ir1C C2C 62.7(3) . . ?
C4C Ir1C C3C 37.6(3) . . ?
C4C Ir1C C5C 38.8(3) . . ?
C5C Ir1C C1C 38.6(3) . . ?
C5C Ir1C C2C 63.4(3) . . ?
C5C Ir1C C3C 63.7(3) . . ?
C11C Ir1C C1C 165.2(3) . . ?
C11C Ir1C C2C 132.5(3) . . ?
C11C Ir1C C3C 116.0(3) . . ?
C11C Ir1C C4C 125.2(3) . . ?
C11C Ir1C C5C 155.9(3) . . ?
C11C Ir1C C12C 40.5(3) . . ?
C11C Ir1C C19C 68.4(3) . . ?
C12C Ir1C C1C 153.7(4) . . ?
C12C Ir1C C2C 160.4(3) . . ?
C12C Ir1C C3C 124.0(3) . . ?
C12C Ir1C C4C 104.9(3) . . ?
C12C Ir1C C5C 117.6(3) . . ?
C12C Ir1C C19C 73.5(3) . . ?
C19C Ir1C C1C 107.3(3) . . ?
C19C Ir1C C2C 124.0(3) . . ?
C19C Ir1C C3C 159.1(3) . . ?
C19C Ir1C C4C 157.6(3) . . ?
C19C Ir1C C5C 121.3(3) . . ?
C20C Ir1C C1C 128.6(3) . . ?
C20C Ir1C C2C 117.2(3) . . ?
C20C Ir1C C3C 130.4(3) . . ?
C20C Ir1C C4C 161.4(3) . . ?
C20C Ir1C C5C 159.7(3) . . ?
C20C Ir1C C11C 39.4(3) . . ?
C20C Ir1C C12C 69.3(3) . . ?
C20C Ir1C C19C 39.7(3) . . ?
C2G C1G C5G 108.8(8) . . ?
C2G C1G C6G 124.6(9) . . ?
C2G C1G Ir1G 74.3(5) . . ?
C5G C1G C6G 126.4(9) . . ?
C5G C1G Ir1G 69.8(5) . . ?
C6G C1G Ir1G 126.2(7) . . ?
C1G C2G C3G 107.5(8) . . ?
C1G C2G C7G 126.8(8) . . ?
C1G C2G Ir1G 68.5(5) . . ?
C3G C2G C7G 125.5(8) . . ?
C3G C2G Ir1G 71.1(5) . . ?
C7G C2G Ir1G 129.7(6) . . ?
C2G C3G C8G 127.0(8) . . ?
C2G C3G Ir1G 71.8(5) . . ?
C4G C3G C2G 107.8(8) . . ?
C4G C3G C8G 125.1(8) . . ?
C4G C3G Ir1G 68.3(5) . . ?
C8G C3G Ir1G 127.6(6) . . ?
C3G C4G C9G 124.2(8) . . ?
C3G C4G Ir1G 74.1(5) . . ?
C5G C4G C3G 109.0(8) . . ?
C5G C4G C9G 126.8(8) . . ?
C5G C4G Ir1G 70.5(5) . . ?
C9G C4G Ir1G 123.5(6) . . ?
C1G C5G C10G 125.4(9) . . ?
C1G C5G Ir1G 71.4(5) . . ?
C4G C5G C1G 106.8(8) . . ?
C4G C5G C10G 127.7(8) . . ?
C4G C5G Ir1G 71.4(5) . . ?
C10G C5G Ir1G 125.3(6) . . ?
C1G C6G H6GA 109.5 . . ?
C1G C6G H6GB 109.5 . . ?
C1G C6G H6GC 109.5 . . ?
H6GA C6G H6GB 109.5 . . ?
H6GA C6G H6GC 109.5 . . ?
H6GB C6G H6GC 109.5 . . ?
C2G C7G H7GA 109.5 . . ?
C2G C7G H7GB 109.5 . . ?
C2G C7G H7GC 109.5 . . ?
H7GA C7G H7GB 109.5 . . ?
H7GA C7G H7GC 109.5 . . ?
H7GB C7G H7GC 109.5 . . ?
C3G C8G H8GA 109.5 . . ?
C3G C8G H8GB 109.5 . . ?
C3G C8G H8GC 109.5 . . ?
H8GA C8G H8GB 109.5 . . ?
H8GA C8G H8GC 109.5 . . ?
H8GB C8G H8GC 109.5 . . ?
C4G C9G H9GA 109.5 . . ?
C4G C9G H9GB 109.5 . . ?
C4G C9G H9GC 109.5 . . ?
H9GA C9G H9GB 109.5 . . ?
H9GA C9G H9GC 109.5 . . ?
H9GB C9G H9GC 109.5 . . ?
C5G C10G H10V 109.5 . . ?
C5G C10G H10W 109.5 . . ?
C5G C10G H10X 109.5 . . ?
H10V C10G H10W 109.5 . . ?
H10V C10G H10X 109.5 . . ?
H10W C10G H10X 109.5 . . ?
C12G C11G H11G 123.6 . . ?
C12G C11G Ir1G 71.3(5) . . ?
C20G C11G H11G 123.6 . . ?
C20G C11G C12G 112.8(8) . . ?
C20G C11G Ir1G 70.1(5) . . ?
Ir1G C11G H11G 123.6 . . ?
C11G C12G H12G 117.0 . . ?
C11G C12G C13G 116.5(7) . . ?
C11G C12G Ir1G 68.5(5) . . ?
C13G C12G H12G 117.0 . . ?
C13G C12G Ir1G 111.5(6) . . ?
Ir1G C12G H12G 117.0 . . ?
C14G C13G C12G 127.7(8) . . ?
C14G C13G C18G 119.5(8) . . ?
C18G C13G C12G 112.8(7) . . ?
C13G C14G H14G 119.6 . . ?
C13G C14G C15G 120.7(9) . . ?
C15G C14G H14G 119.6 . . ?
C14G C15G H15G 120.4 . . ?
C16G C15G C14G 119.2(10) . . ?
C16G C15G H15G 120.4 . . ?
C15G C16G H16G 119.5 . . ?
C17G C16G C15G 120.9(9) . . ?
C17G C16G H16G 119.5 . . ?
C16G C17G H17G 120.0 . . ?
C16G C17G C18G 120.0(9) . . ?
C18G C17G H17G 120.0 . . ?
C13G C18G C19G 113.0(7) . . ?
C17G C18G C13G 119.6(8) . . ?
C17G C18G C19G 127.4(8) . . ?
C18G C19G H19G 116.8 . . ?
C18G C19G Ir1G 111.0(5) . . ?
C20G C19G C18G 117.3(7) . . ?
C20G C19G H19G 116.8 . . ?
C20G C19G Ir1G 68.8(5) . . ?
Ir1G C19G H19G 116.8 . . ?
C11G C20G C19G 114.3(8) . . ?
C11G C20G H20G 122.8 . . ?
C11G C20G Ir1G 70.6(5) . . ?
C19G C20G H20G 122.8 . . ?
C19G C20G Ir1G 72.0(5) . . ?
Ir1G C20G H20G 122.8 . . ?
C1G Ir1G C2G 37.2(3) . . ?
C1G Ir1G C3G 62.5(3) . . ?
C3G Ir1G C2G 37.1(3) . . ?
C4G Ir1G C1G 63.7(3) . . ?
C4G Ir1G C2G 62.8(3) . . ?
C4G Ir1G C3G 37.6(3) . . ?
C5G Ir1G C1G 38.8(3) . . ?
C5G Ir1G C2G 63.5(3) . . ?
C5G Ir1G C3G 63.3(3) . . ?
C5G Ir1G C4G 38.2(3) . . ?
C11G Ir1G C1G 165.1(3) . . ?
C11G Ir1G C2G 133.1(3) . . ?
C11G Ir1G C3G 117.1(3) . . ?
C11G Ir1G C4G 126.2(3) . . ?
C11G Ir1G C5G 155.9(3) . . ?
C11G Ir1G C12G 40.2(3) . . ?
C11G Ir1G C19G 68.2(3) . . ?
C12G Ir1G C1G 153.7(3) . . ?
C12G Ir1G C2G 161.2(3) . . ?
C12G Ir1G C3G 124.8(3) . . ?
C12G Ir1G C4G 105.7(3) . . ?
C12G Ir1G C5G 117.7(3) . . ?
C19G Ir1G C1G 106.7(3) . . ?
C19G Ir1G C2G 123.2(3) . . ?
C19G Ir1G C3G 158.6(3) . . ?
C19G Ir1G C4G 157.2(3) . . ?
C19G Ir1G C5G 121.2(3) . . ?
C19G Ir1G C12G 73.5(3) . . ?
C20G Ir1G C1G 128.5(3) . . ?
C20G Ir1G C2G 117.5(3) . . ?
C20G Ir1G C3G 131.4(3) . . ?
C20G Ir1G C4G 162.5(3) . . ?
C20G Ir1G C5G 159.3(3) . . ?
C20G Ir1G C11G 39.2(3) . . ?
C20G Ir1G C12G 68.6(3) . . ?
C20G Ir1G C19G 39.2(3) . . ?

loop_
_geom_torsion_atom_site_label_1
_geom_torsion_atom_site_label_2
_geom_torsion_atom_site_label_3
_geom_torsion_atom_site_label_4
_geom_torsion
_geom_torsion_site_symmetry_1
_geom_torsion_site_symmetry_2
_geom_torsion_site_symmetry_3
_geom_torsion_site_symmetry_4
_geom_torsion_publ_flag
C1 C2 C3 C4 0.1(10) . . . . ?
C1 C2 C3 C8 178.0(9) . . . . ?
C1 C2 C3 Ir1 -58.9(6) . . . . ?
C2 C1 C5 C4 2.0(10) . . . . ?
C2 C1 C5 C10 -173.8(8) . . . . ?
C2 C1 C5 Ir1 64.4(6) . . . . ?
C2 C3 C4 C5 1.2(10) . . . . ?
C2 C3 C4 C9 179.8(8) . . . . ?
C2 C3 C4 Ir1 -61.2(6) . . . . ?
C3 C4 C5 C1 -1.9(9) . . . . ?
C3 C4 C5 C10 173.8(8) . . . . ?
C3 C4 C5 Ir1 -64.7(6) . . . . ?
C5 C1 C2 C3 -1.3(10) . . . . ?
C5 C1 C2 C7 173.6(8) . . . . ?
C5 C1 C2 Ir1 -62.2(6) . . . . ?
C6 C1 C2 C3 -176.2(8) . . . . ?
C6 C1 C2 C7 -1.3(14) . . . . ?
C6 C1 C2 Ir1 122.9(9) . . . . ?
C6 C1 C5 C4 176.9(8) . . . . ?
C6 C1 C5 C10 1.1(14) . . . . ?
C6 C1 C5 Ir1 -120.7(9) . . . . ?
C7 C2 C3 C4 -174.8(9) . . . . ?
C7 C2 C3 C8 3.2(15) . . . . ?
C7 C2 C3 Ir1 126.2(9) . . . . ?
C8 C3 C4 C5 -176.8(8) . . . . ?
C8 C3 C4 C9 1.7(14) . . . . ?
C8 C3 C4 Ir1 120.8(9) . . . . ?
C9 C4 C5 C1 179.5(8) . . . . ?
C9 C4 C5 C10 -4.7(14) . . . . ?
C9 C4 C5 Ir1 116.8(9) . . . . ?
C11 C12 C13 C14 -136.0(9) . . . . ?
C11 C12 C13 C18 42.1(11) . . . . ?
C12 C11 C20 C19 0.4(11) . . . . ?
C12 C11 C20 Ir1 -58.7(7) . . . . ?
C12 C13 C14 C15 177.9(9) . . . . ?
C12 C13 C18 C17 -175.2(8) . . . . ?
C12 C13 C18 C19 3.6(11) . . . . ?
C13 C14 C15 C16 -3.0(14) . . . . ?
C13 C18 C19 C20 -47.9(11) . . . . ?
C13 C18 C19 Ir1 27.9(9) . . . . ?
C14 C13 C18 C17 3.1(13) . . . . ?
C14 C13 C18 C19 -178.2(8) . . . . ?
C14 C15 C16 C17 3.0(14) . . . . ?
C15 C16 C17 C18 0.0(14) . . . . ?
C16 C17 C18 C13 -3.0(13) . . . . ?
C16 C17 C18 C19 178.4(8) . . . . ?
C17 C18 C19 C20 130.7(10) . . . . ?
C17 C18 C19 Ir1 -153.4(8) . . . . ?
C18 C13 C14 C15 -0.1(14) . . . . ?
C18 C19 C20 C11 45.1(11) . . . . ?
C18 C19 C20 Ir1 103.1(7) . . . . ?
C20 C11 C12 C13 -44.7(11) . . . . ?
C20 C11 C12 Ir1 58.0(7) . . . . ?
Ir1 C1 C2 C3 60.9(6) . . . . ?
Ir1 C1 C2 C7 -124.2(9) . . . . ?
Ir1 C1 C5 C4 -62.4(6) . . . . ?
Ir1 C1 C5 C10 121.7(9) . . . . ?
Ir1 C2 C3 C4 59.0(6) . . . . ?
Ir1 C2 C3 C8 -123.0(9) . . . . ?
Ir1 C3 C4 C5 62.4(6) . . . . ?
Ir1 C3 C4 C9 -119.1(9) . . . . ?
Ir1 C4 C5 C1 62.7(6) . . . . ?
Ir1 C4 C5 C10 -121.5(9) . . . . ?
Ir1 C11 C12 C13 -102.6(8) . . . . ?
Ir1 C11 C20 C19 59.1(7) . . . . ?
Ir1 C12 C13 C14 148.3(8) . . . . ?
Ir1 C12 C13 C18 -33.6(9) . . . . ?
Ir1 C19 C20 C11 -58.0(6) . . . . ?
C1D C2D C3D C4D -0.2(10) . . . . ?
C1D C2D C3D C8D 177.6(9) . . . . ?
C1D C2D C3D Ir1D -58.8(6) . . . . ?
C2D C1D C5D C4D 2.1(9) . . . . ?
C2D C1D C5D C10D -175.2(8) . . . . ?
C2D C1D C5D Ir1D 64.8(6) . . . . ?
C2D C3D C4D C5D 1.5(10) . . . . ?
C2D C3D C4D C9D 178.1(8) . . . . ?
C2D C3D C4D Ir1D -60.9(6) . . . . ?
C3D C4D C5D C1D -2.2(9) . . . . ?
C3D C4D C5D C10D 175.0(8) . . . . ?
C3D C4D C5D Ir1D -65.0(6) . . . . ?
C5D C1D C2D C3D -1.2(10) . . . . ?
C5D C1D C2D C7D 175.2(8) . . . . ?
C5D C1D C2D Ir1D -61.9(6) . . . . ?
C6D C1D C2D C3D -176.4(9) . . . . ?
C6D C1D C2D C7D 0.0(14) . . . . ?
C6D C1D C2D Ir1D 122.9(9) . . . . ?
C6D C1D C5D C4D 177.3(9) . . . . ?
C6D C1D C5D C10D 0.0(14) . . . . ?
C6D C1D C5D Ir1D -120.0(9) . . . . ?
C7D C2D C3D C4D -176.5(8) . . . . ?
C7D C2D C3D C8D 1.2(15) . . . . ?
C7D C2D C3D Ir1D 124.9(9) . . . . ?
C8D C3D C4D C5D -176.3(8) . . . . ?
C8D C3D C4D C9D 0.2(14) . . . . ?
C8D C3D C4D Ir1D 121.2(9) . . . . ?
C9D C4D C5D C1D -178.7(8) . . . . ?
C9D C4D C5D C10D -1.5(14) . . . . ?
C9D C4D C5D Ir1D 118.6(8) . . . . ?
C11D C12D C13D C14D -136.5(9) . . . . ?
C11D C12D C13D C18D 45.7(11) . . . . ?
C12D C11D C20D C19D 0.3(10) . . . . ?
C12D C11D C20D Ir1D -58.3(6) . . . . ?
C12D C13D C14D C15D -177.3(9) . . . . ?
C12D C13D C18D C17D -179.5(8) . . . . ?
C12D C13D C18D C19D -1.4(10) . . . . ?
C13D C14D C15D C16D -1.5(14) . . . . ?
C13D C18D C19D C20D -43.4(10) . . . . ?
C13D C18D C19D Ir1D 32.5(9) . . . . ?
C14D C13D C18D C17D 2.5(13) . . . . ?
C14D C13D C18D C19D -179.4(8) . . . . ?
C14D C15D C16D C17D -0.4(14) . . . . ?
C15D C16D C17D C18D 3.3(14) . . . . ?
C16D C17D C18D C13D -4.4(14) . . . . ?
C16D C17D C18D C19D 177.7(8) . . . . ?
C17D C18D C19D C20D 134.6(10) . . . . ?
C17D C18D C19D Ir1D -149.5(8) . . . . ?
C18D C13D C14D C15D 0.4(13) . . . . ?
C18D C19D C20D C11D 44.1(10) . . . . ?
C18D C19D C20D Ir1D 102.1(7) . . . . ?
C20D C11D C12D C13D -45.1(10) . . . . ?
C20D C11D C12D Ir1D 57.6(6) . . . . ?
Ir1D C1D C2D C3D 60.8(6) . . . . ?
Ir1D C1D C2D C7D -122.8(9) . . . . ?
Ir1D C1D C5D C4D -62.7(6) . . . . ?
Ir1D C1D C5D C10D 120.0(8) . . . . ?
Ir1D C2D C3D C4D 58.5(6) . . . . ?
Ir1D C2D C3D C8D -123.7(9) . . . . ?
Ir1D C3D C4D C5D 62.5(6) . . . . ?
Ir1D C3D C4D C9D -121.0(8) . . . . ?
Ir1D C4D C5D C1D 62.7(6) . . . . ?
Ir1D C4D C5D C10D -120.1(9) . . . . ?
Ir1D C11D C12D C13D -102.6(7) . . . . ?
Ir1D C11D C20D C19D 58.6(6) . . . . ?
Ir1D C12D C13D C14D 147.4(8) . . . . ?
Ir1D C12D C13D C18D -30.4(9) . . . . ?
Ir1D C19D C20D C11D -58.0(6) . . . . ?
C1F C2F C3F C4F -0.4(10) . . . . ?
C1F C2F C3F C8F 178.1(9) . . . . ?
C1F C2F C3F Ir1F -58.9(6) . . . . ?
C2F C1F C5F C4F 2.8(9) . . . . ?
C2F C1F C5F C10F -174.0(8) . . . . ?
C2F C1F C5F Ir1F 64.9(6) . . . . ?
C2F C3F C4F C5F 2.1(10) . . . . ?
C2F C3F C4F C9F 179.8(8) . . . . ?
C2F C3F C4F Ir1F -60.8(6) . . . . ?
C3F C4F C5F C1F -3.0(9) . . . . ?
C3F C4F C5F C10F 173.6(8) . . . . ?
C3F C4F C5F Ir1F -65.2(6) . . . . ?
C5F C1F C2F C3F -1.5(9) . . . . ?
C5F C1F C2F C7F 173.6(8) . . . . ?
C5F C1F C2F Ir1F -62.5(6) . . . . ?
C6F C1F C2F C3F -175.3(8) . . . . ?
C6F C1F C2F C7F -0.2(14) . . . . ?
C6F C1F C2F Ir1F 123.7(9) . . . . ?
C6F C1F C5F C4F 176.7(8) . . . . ?
C6F C1F C5F C10F -0.1(14) . . . . ?
C6F C1F C5F Ir1F -121.3(9) . . . . ?
C7F C2F C3F C4F -175.4(8) . . . . ?
C7F C2F C3F C8F 3.1(15) . . . . ?
C7F C2F C3F Ir1F 126.1(9) . . . . ?
C8F C3F C4F C5F -176.4(8) . . . . ?
C8F C3F C4F C9F 1.2(14) . . . . ?
C8F C3F C4F Ir1F 120.7(9) . . . . ?
C9F C4F C5F C1F 179.4(8) . . . . ?
C9F C4F C5F C10F -3.9(14) . . . . ?
C9F C4F C5F Ir1F 117.2(8) . . . . ?
C11F C12F C13F C14F -135.7(9) . . . . ?
C11F C12F C13F C18F 42.1(10) . . . . ?
C12F C11F C20F C19F 0.8(11) . . . . ?
C12F C11F C20F Ir1F -58.9(6) . . . . ?
C12F C13F C14F C15F 178.8(9) . . . . ?
C12F C13F C18F C17F -175.7(8) . . . . ?
C12F C13F C18F C19F 2.6(10) . . . . ?
C13F C14F C15F C16F -3.6(14) . . . . ?
C13F C18F C19F C20F -46.1(10) . . . . ?
C13F C18F C19F Ir1F 29.1(9) . . . . ?
C14F C13F C18F C17F 2.2(13) . . . . ?
C14F C13F C18F C19F -179.4(8) . . . . ?
C14F C15F C16F C17F 2.7(14) . . . . ?
C15F C16F C17F C18F 0.6(14) . . . . ?
C16F C17F C18F C13F -3.1(13) . . . . ?
C16F C17F C18F C19F 178.8(8) . . . . ?
C17F C18F C19F C20F 132.1(9) . . . . ?
C17F C18F C19F Ir1F -152.7(8) . . . . ?
C18F C13F C14F C15F 1.1(13) . . . . ?
C18F C19F C20F C11F 44.2(10) . . . . ?
C18F C19F C20F Ir1F 103.2(7) . . . . ?
C20F C11F C12F C13F -44.1(10) . . . . ?
C20F C11F C12F Ir1F 57.8(6) . . . . ?
Ir1F C1F C2F C3F 61.0(6) . . . . ?
Ir1F C1F C2F C7F -124.0(8) . . . . ?
Ir1F C1F C5F C4F -62.0(6) . . . . ?
Ir1F C1F C5F C10F 121.2(8) . . . . ?
Ir1F C2F C3F C4F 58.5(6) . . . . ?
Ir1F C2F C3F C8F -123.0(9) . . . . ?
Ir1F C3F C4F C5F 63.0(6) . . . . ?
Ir1F C3F C4F C9F -119.4(8) . . . . ?
Ir1F C4F C5F C1F 62.2(6) . . . . ?
Ir1F C4F C5F C10F -121.2(9) . . . . ?
Ir1F C11F C12F C13F -101.9(7) . . . . ?
Ir1F C11F C20F C19F 59.6(6) . . . . ?
Ir1F C12F C13F C14F 149.3(8) . . . . ?
Ir1F C12F C13F C18F -32.9(9) . . . . ?
Ir1F C19F C20F C11F -58.9(6) . . . . ?
C1A C2A C3A C4A -0.8(10) . . . . ?
C1A C2A C3A C8A 176.9(9) . . . . ?
C1A C2A C3A Ir1A -59.4(6) . . . . ?
C2A C1A C5A C4A 1.3(10) . . . . ?
C2A C1A C5A C10A -173.9(8) . . . . ?
C2A C1A C5A Ir1A 63.8(6) . . . . ?
C2A C3A C4A C5A 1.6(10) . . . . ?
C2A C3A C4A C9A 178.9(8) . . . . ?
C2A C3A C4A Ir1A -61.0(6) . . . . ?
C3A C4A C5A C1A -1.7(9) . . . . ?
C3A C4A C5A C10A 173.3(8) . . . . ?
C3A C4A C5A Ir1A -64.9(6) . . . . ?
C5A C1A C2A C3A -0.3(10) . . . . ?
C5A C1A C2A C7A 174.1(8) . . . . ?
C5A C1A C2A Ir1A -61.4(6) . . . . ?
C6A C1A C2A C3A -176.2(9) . . . . ?
C6A C1A C2A C7A -1.8(15) . . . . ?
C6A C1A C2A Ir1A 122.7(9) . . . . ?
C6A C1A C5A C4A 177.2(9) . . . . ?
C6A C1A C5A C10A 2.1(14) . . . . ?
C6A C1A C5A Ir1A -120.3(9) . . . . ?
C7A C2A C3A C4A -175.0(9) . . . . ?
C7A C2A C3A C8A 2.7(16) . . . . ?
C7A C2A C3A Ir1A 126.5(10) . . . . ?
C8A C3A C4A C5A -176.1(9) . . . . ?
C8A C3A C4A C9A 1.2(14) . . . . ?
C8A C3A C4A Ir1A 121.3(9) . . . . ?
C9A C4A C5A C1A -179.0(8) . . . . ?
C9A C4A C5A C10A -4.0(14) . . . . ?
C9A C4A C5A Ir1A 117.9(9) . . . . ?
C11A C12A C13A C14A -136.9(9) . . . . ?
C11A C12A C13A C18A 42.4(11) . . . . ?
C12A C11A C20A C19A 1.1(11) . . . . ?
C12A C11A C20A Ir1A -58.2(7) . . . . ?
C12A C13A C14A C15A 179.0(9) . . . . ?
C12A C13A C18A C17A -177.0(8) . . . . ?
C12A C13A C18A C19A 3.2(10) . . . . ?
C13A C14A C15A C16A -1.9(15) . . . . ?
C13A C18A C19A C20A -48.0(10) . . . . ?
C13A C18A C19A Ir1A 27.7(9) . . . . ?
C14A C13A C18A C17A 2.4(13) . . . . ?
C14A C13A C18A C19A -177.4(8) . . . . ?
C14A C15A C16A C17A 2.3(14) . . . . ?
C15A C16A C17A C18A -0.2(14) . . . . ?
C16A C17A C18A C13A -2.1(14) . . . . ?
C16A C17A C18A C19A 177.7(8) . . . . ?
C17A C18A C19A C20A 132.3(10) . . . . ?
C17A C18A C19A Ir1A -152.1(8) . . . . ?
C18A C13A C14A C15A -0.4(13) . . . . ?
C18A C19A C20A C11A 45.3(10) . . . . ?
C18A C19A C20A Ir1A 103.6(7) . . . . ?
C20A C11A C12A C13A -45.2(11) . . . . ?
C20A C11A C12A Ir1A 57.6(7) . . . . ?
Ir1A C1A C2A C3A 61.1(6) . . . . ?
Ir1A C1A C2A C7A -124.6(9) . . . . ?
Ir1A C1A C5A C4A -62.5(6) . . . . ?
Ir1A C1A C5A C10A 122.4(9) . . . . ?
Ir1A C2A C3A C4A 58.6(6) . . . . ?
Ir1A C2A C3A C8A -123.8(10) . . . . ?
Ir1A C3A C4A C5A 62.6(6) . . . . ?
Ir1A C3A C4A C9A -120.0(8) . . . . ?
Ir1A C4A C5A C1A 63.1(6) . . . . ?
Ir1A C4A C5A C10A -121.9(9) . . . . ?
Ir1A C11A C12A C13A -102.7(7) . . . . ?
Ir1A C11A C20A C19A 59.3(6) . . . . ?
Ir1A C12A C13A C14A 148.0(8) . . . . ?
Ir1A C12A C13A C18A -32.6(9) . . . . ?
Ir1A C19A C20A C11A -58.3(6) . . . . ?
C1E C2E C3E C4E 0.3(10) . . . . ?
C1E C2E C3E C8E 177.9(8) . . . . ?
C1E C2E C3E Ir1E -58.6(6) . . . . ?
C2E C1E C5E C4E 1.8(10) . . . . ?
C2E C1E C5E C10E -173.3(8) . . . . ?
C2E C1E C5E Ir1E 64.6(6) . . . . ?
C2E C3E C4E C5E 0.8(10) . . . . ?
C2E C3E C4E C9E 178.8(8) . . . . ?
C2E C3E C4E Ir1E -61.3(6) . . . . ?
C3E C4E C5E C1E -1.6(9) . . . . ?
C3E C4E C5E C10E 173.4(8) . . . . ?
C3E C4E C5E Ir1E -64.8(6) . . . . ?
C5E C1E C2E C3E -1.3(10) . . . . ?
C5E C1E C2E C7E 175.2(8) . . . . ?
C5E C1E C2E Ir1E -61.7(6) . . . . ?
C6E C1E C2E C3E -176.7(9) . . . . ?
C6E C1E C2E C7E -0.2(15) . . . . ?
C6E C1E C2E Ir1E 122.8(10) . . . . ?
C6E C1E C5E C4E 177.4(9) . . . . ?
C6E C1E C5E C10E 2.3(14) . . . . ?
C6E C1E C5E Ir1E -119.9(9) . . . . ?
C7E C2E C3E C4E -176.2(8) . . . . ?
C7E C2E C3E C8E 1.4(15) . . . . ?
C7E C2E C3E Ir1E 124.9(9) . . . . ?
C8E C3E C4E C5E -176.9(8) . . . . ?
C8E C3E C4E C9E 1.1(14) . . . . ?
C8E C3E C4E Ir1E 121.0(9) . . . . ?
C9E C4E C5E C1E -179.6(8) . . . . ?
C9E C4E C5E C10E -4.5(14) . . . . ?
C9E C4E C5E Ir1E 117.3(8) . . . . ?
C11E C12E C13E C14E -137.0(9) . . . . ?
C11E C12E C13E C18E 42.6(11) . . . . ?
C12E C11E C20E C19E 1.0(11) . . . . ?
C12E C11E C20E Ir1E -58.4(6) . . . . ?
C12E C13E C14E C15E 179.4(9) . . . . ?
C12E C13E C18E C17E -177.1(8) . . . . ?
C12E C13E C18E C19E 2.4(11) . . . . ?
C13E C14E C15E C16E -1.8(15) . . . . ?
C13E C18E C19E C20E -45.6(11) . . . . ?
C13E C18E C19E Ir1E 28.7(9) . . . . ?
C14E C13E C18E C17E 2.6(13) . . . . ?
C14E C13E C18E C19E -177.9(8) . . . . ?
C14E C15E C16E C17E 1.5(15) . . . . ?
C15E C16E C17E C18E 0.9(14) . . . . ?
C16E C17E C18E C13E -2.9(13) . . . . ?
C16E C17E C18E C19E 177.6(8) . . . . ?
C17E C18E C19E C20E 133.9(9) . . . . ?
C17E C18E C19E Ir1E -151.9(8) . . . . ?
C18E C13E C14E C15E -0.2(14) . . . . ?
C18E C19E C20E C11E 43.5(11) . . . . ?
C18E C19E C20E Ir1E 101.9(7) . . . . ?
C20E C11E C12E C13E -44.7(10) . . . . ?
C20E C11E C12E Ir1E 57.8(6) . . . . ?
Ir1E C1E C2E C3E 60.4(6) . . . . ?
Ir1E C1E C2E C7E -123.0(9) . . . . ?
Ir1E C1E C5E C4E -62.8(6) . . . . ?
Ir1E C1E C5E C10E 122.1(9) . . . . ?
Ir1E C2E C3E C4E 58.9(6) . . . . ?
Ir1E C2E C3E C8E -123.5(9) . . . . ?
Ir1E C3E C4E C5E 62.2(6) . . . . ?
Ir1E C3E C4E C9E -119.8(8) . . . . ?
Ir1E C4E C5E C1E 63.1(6) . . . . ?
Ir1E C4E C5E C10E -121.8(9) . . . . ?
Ir1E C11E C12E C13E -102.6(7) . . . . ?
Ir1E C11E C20E C19E 59.3(6) . . . . ?
Ir1E C12E C13E C14E 147.5(8) . . . . ?
Ir1E C12E C13E C18E -32.9(9) . . . . ?
Ir1E C19E C20E C11E -58.4(7) . . . . ?
C1B C2B C3B C4B -1.3(9) . . . . ?
C1B C2B C3B C8B 177.9(8) . . . . ?
C1B C2B C3B Ir1B -59.6(6) . . . . ?
C2B C1B C5B C4B 1.6(9) . . . . ?
C2B C1B C5B C10B -174.7(8) . . . . ?
C2B C1B C5B Ir1B 63.8(6) . . . . ?
C2B C3B C4B C5B 2.3(10) . . . . ?
C2B C3B C4B C9B 177.9(8) . . . . ?
C2B C3B C4B Ir1B -61.0(6) . . . . ?
C3B C4B C5B C1B -2.4(10) . . . . ?
C3B C4B C5B C10B 173.8(8) . . . . ?
C3B C4B C5B Ir1B -65.7(6) . . . . ?
C5B C1B C2B C3B -0.2(10) . . . . ?
C5B C1B C2B C7B 174.2(8) . . . . ?
C5B C1B C2B Ir1B -61.5(6) . . . . ?
C6B C1B C2B C3B -175.7(8) . . . . ?
C6B C1B C2B C7B -1.3(14) . . . . ?
C6B C1B C2B Ir1B 123.0(9) . . . . ?
C6B C1B C5B C4B 176.9(8) . . . . ?
C6B C1B C5B C10B 0.7(15) . . . . ?
C6B C1B C5B Ir1B -120.9(9) . . . . ?
C7B C2B C3B C4B -175.6(8) . . . . ?
C7B C2B C3B C8B 3.6(14) . . . . ?
C7B C2B C3B Ir1B 126.1(9) . . . . ?
C8B C3B C4B C5B -176.9(8) . . . . ?
C8B C3B C4B C9B -1.3(14) . . . . ?
C8B C3B C4B Ir1B 119.8(9) . . . . ?
C9B C4B C5B C1B -177.9(8) . . . . ?
C9B C4B C5B C10B -1.7(14) . . . . ?
C9B C4B C5B Ir1B 118.9(9) . . . . ?
C11B C12B C13B C14B -136.4(10) . . . . ?
C11B C12B C13B C18B 46.9(11) . . . . ?
C12B C11B C20B C19B 0.3(11) . . . . ?
C12B C11B C20B Ir1B -58.8(6) . . . . ?
C12B C13B C14B C15B -179.0(9) . . . . ?
C12B C13B C18B C17B -179.0(8) . . . . ?
C12B C13B C18B C19B -2.2(10) . . . . ?
C13B C14B C15B C16B 0.4(15) . . . . ?
C13B C18B C19B C20B -44.0(11) . . . . ?
C13B C18B C19B Ir1B 32.5(9) . . . . ?
C14B C13B C18B C17B 3.9(13) . . . . ?
C14B C13B C18B C19B -179.3(8) . . . . ?
C14B C15B C16B C17B 0.1(15) . . . . ?
C15B C16B C17B C18B 1.4(14) . . . . ?
C16B C17B C18B C13B -3.4(13) . . . . ?
C16B C17B C18B C19B -179.7(8) . . . . ?
C17B C18B C19B C20B 132.5(10) . . . . ?
C17B C18B C19B Ir1B -150.9(8) . . . . ?
C18B C13B C14B C15B -2.4(14) . . . . ?
C18B C19B C20B C11B 44.9(11) . . . . ?
C18B C19B C20B Ir1B 102.7(7) . . . . ?
C20B C11B C12B C13B -45.8(11) . . . . ?
C20B C11B C12B Ir1B 58.0(6) . . . . ?
Ir1B C1B C2B C3B 61.3(6) . . . . ?
Ir1B C1B C2B C7B -124.3(9) . . . . ?
Ir1B C1B C5B C4B -62.2(6) . . . . ?
Ir1B C1B C5B C10B 121.6(9) . . . . ?
Ir1B C2B C3B C4B 58.3(6) . . . . ?
Ir1B C2B C3B C8B -122.5(9) . . . . ?
Ir1B C3B C4B C5B 63.3(6) . . . . ?
Ir1B C3B C4B C9B -121.1(8) . . . . ?
Ir1B C4B C5B C1B 63.3(6) . . . . ?
Ir1B C4B C5B C10B -120.6(9) . . . . ?
Ir1B C11B C12B C13B -103.8(7) . . . . ?
Ir1B C11B C20B C19B 59.1(6) . . . . ?
Ir1B C12B C13B C14B 147.4(8) . . . . ?
Ir1B C12B C13B C18B -29.3(9) . . . . ?
Ir1B C19B C20B C11B -57.8(6) . . . . ?
C1C C2C C3C C4C -1.0(9) . . . . ?
C1C C2C C3C C8C 177.6(8) . . . . ?
C1C C2C C3C Ir1C -59.3(6) . . . . ?
C2C C1C C5C C4C 2.2(9) . . . . ?
C2C C1C C5C C10C -174.5(8) . . . . ?
C2C C1C C5C Ir1C 64.1(6) . . . . ?
C2C C3C C4C C5C 2.5(9) . . . . ?
C2C C3C C4C C9C 177.5(7) . . . . ?
C2C C3C C4C Ir1C -60.6(6) . . . . ?
C3C C4C C5C C1C -2.9(9) . . . . ?
C3C C4C C5C C10C 173.7(8) . . . . ?
C3C C4C C5C Ir1C -65.5(6) . . . . ?
C5C C1C C2C C3C -0.8(9) . . . . ?
C5C C1C C2C C7C 174.7(8) . . . . ?
C5C C1C C2C Ir1C -61.8(6) . . . . ?
C6C C1C C2C C3C -174.3(8) . . . . ?
C6C C1C C2C C7C 1.1(14) . . . . ?
C6C C1C C2C Ir1C 124.6(9) . . . . ?
C6C C1C C5C C4C 175.8(8) . . . . ?
C6C C1C C5C C10C -0.9(14) . . . . ?
C6C C1C C5C Ir1C -122.3(9) . . . . ?
C7C C2C C3C C4C -176.5(8) . . . . ?
C7C C2C C3C C8C 2.2(14) . . . . ?
C7C C2C C3C Ir1C 125.3(9) . . . . ?
C8C C3C C4C C5C -176.2(8) . . . . ?
C8C C3C C4C C9C -1.2(14) . . . . ?
C8C C3C C4C Ir1C 120.7(9) . . . . ?
C9C C4C C5C C1C -177.7(8) . . . . ?
C9C C4C C5C C10C -1.1(14) . . . . ?
C9C C4C C5C Ir1C 119.7(8) . . . . ?
C11C C12C C13C C14C -136.1(9) . . . . ?
C11C C12C C13C C18C 45.7(10) . . . . ?
C12C C11C C20C C19C 1.5(10) . . . . ?
C12C C11C C20C Ir1C -57.9(6) . . . . ?
C12C C13C C14C C15C -178.2(9) . . . . ?
C12C C13C C18C C17C 179.3(8) . . . . ?
C12C C13C C18C C19C 0.1(10) . . . . ?
C13C C14C C15C C16C -0.8(14) . . . . ?
C13C C18C C19C C20C -46.0(10) . . . . ?
C13C C18C C19C Ir1C 29.9(9) . . . . ?
C14C C13C C18C C17C 1.0(13) . . . . ?
C14C C13C C18C C19C -178.2(8) . . . . ?
C14C C15C C16C C17C 0.9(14) . . . . ?
C15C C16C C17C C18C -0.1(14) . . . . ?
C16C C17C C18C C13C -0.8(13) . . . . ?
C16C C17C C18C C19C 178.2(8) . . . . ?
C17C C18C C19C C20C 134.9(10) . . . . ?
C17C C18C C19C Ir1C -149.2(8) . . . . ?
C18C C13C C14C C15C -0.2(13) . . . . ?
C18C C19C C20C C11C 45.0(10) . . . . ?
C18C C19C C20C Ir1C 103.6(7) . . . . ?
C20C C11C C12C C13C -47.0(10) . . . . ?
C20C C11C C12C Ir1C 57.3(6) . . . . ?
Ir1C C1C C2C C3C 61.1(6) . . . . ?
Ir1C C1C C2C C7C -123.5(9) . . . . ?
Ir1C C1C C5C C4C -61.9(6) . . . . ?
Ir1C C1C C5C C10C 121.4(9) . . . . ?
Ir1C C2C C3C C4C 58.3(6) . . . . ?
Ir1C C2C C3C C8C -123.0(9) . . . . ?
Ir1C C3C C4C C5C 63.1(6) . . . . ?
Ir1C C3C C4C C9C -121.9(8) . . . . ?
Ir1C C4C C5C C1C 62.6(6) . . . . ?
Ir1C C4C C5C C10C -120.8(9) . . . . ?
Ir1C C11C C12C C13C -104.3(7) . . . . ?
Ir1C C11C C20C C19C 59.4(6) . . . . ?
Ir1C C12C C13C C14C 147.9(8) . . . . ?
Ir1C C12C C13C C18C -30.3(9) . . . . ?
Ir1C C19C C20C C11C -58.6(6) . . . . ?
C1G C2G C3G C4G 0.1(10) . . . . ?
C1G C2G C3G C8G 177.1(9) . . . . ?
C1G C2G C3G Ir1G -59.0(6) . . . . ?
C2G C1G C5G C4G 1.6(10) . . . . ?
C2G C1G C5G C10G -174.8(8) . . . . ?
C2G C1G C5G Ir1G 64.6(6) . . . . ?
C2G C3G C4G C5G 0.9(10) . . . . ?
C2G C3G C4G C9G 178.7(8) . . . . ?
C2G C3G C4G Ir1G -61.3(6) . . . . ?
C3G C4G C5G C1G -1.6(9) . . . . ?
C3G C4G C5G C10G 174.7(9) . . . . ?
C3G C4G C5G Ir1G -64.6(6) . . . . ?
C5G C1G C2G C3G -1.0(10) . . . . ?
C5G C1G C2G C7G 174.1(8) . . . . ?
C5G C1G C2G Ir1G -61.7(6) . . . . ?
C6G C1G C2G C3G -175.9(8) . . . . ?
C6G C1G C2G C7G -0.7(14) . . . . ?
C6G C1G C2G Ir1G 123.5(9) . . . . ?
C6G C1G C5G C4G 176.3(9) . . . . ?
C6G C1G C5G C10G -0.1(14) . . . . ?
C6G C1G C5G Ir1G -120.7(9) . . . . ?
C7G C2G C3G C4G -175.1(8) . . . . ?
C7G C2G C3G C8G 1.9(14) . . . . ?
C7G C2G C3G Ir1G 125.8(8) . . . . ?
C8G C3G C4G C5G -176.2(8) . . . . ?
C8G C3G C4G C9G 1.6(14) . . . . ?
C8G C3G C4G Ir1G 121.6(9) . . . . ?
C9G C4G C5G C1G -179.3(8) . . . . ?
C9G C4G C5G C10G -3.0(14) . . . . ?
C9G C4G C5G Ir1G 117.7(8) . . . . ?
C11G C12G C13G C14G -135.4(9) . . . . ?
C11G C12G C13G C18G 46.4(11) . . . . ?
C12G C11G C20G C19G 0.2(11) . . . . ?
C12G C11G C20G Ir1G -58.6(6) . . . . ?
C12G C13G C14G C15G -179.1(9) . . . . ?
C12G C13G C18G C17G -179.6(8) . . . . ?
C12G C13G C18G C19G -1.4(10) . . . . ?
C13G C14G C15G C16G -0.3(14) . . . . ?
C13G C18G C19G C20G -44.6(10) . . . . ?
C13G C18G C19G Ir1G 31.6(9) . . . . ?
C14G C13G C18G C17G 2.1(13) . . . . ?
C14G C13G C18G C19G -179.7(8) . . . . ?
C14G C15G C16G C17G 0.6(14) . . . . ?
C15G C16G C17G C18G 0.6(14) . . . . ?
C16G C17G C18G C13G -1.9(13) . . . . ?
C16G C17G C18G C19G -179.8(8) . . . . ?
C17G C18G C19G C20G 133.4(10) . . . . ?
C17G C18G C19G Ir1G -150.3(8) . . . . ?
C18G C13G C14G C15G -1.0(14) . . . . ?
C18G C19G C20G C11G 45.4(11) . . . . ?
C18G C19G C20G Ir1G 103.5(7) . . . . ?
C20G C11G C12G C13G -46.2(10) . . . . ?
C20G C11G C12G Ir1G 57.9(6) . . . . ?
Ir1G C1G C2G C3G 60.6(6) . . . . ?
Ir1G C1G C2G C7G -124.2(9) . . . . ?
Ir1G C1G C5G C4G -63.0(6) . . . . ?
Ir1G C1G C5G C10G 120.6(9) . . . . ?
Ir1G C2G C3G C4G 59.1(6) . . . . ?
Ir1G C2G C3G C8G -123.9(9) . . . . ?
Ir1G C3G C4G C5G 62.2(6) . . . . ?
Ir1G C3G C4G C9G -120.0(8) . . . . ?
Ir1G C4G C5G C1G 63.0(6) . . . . ?
Ir1G C4G C5G C10G -120.7(9) . . . . ?
Ir1G C11G C12G C13G -104.1(7) . . . . ?
Ir1G C11G C20G C19G 58.8(7) . . . . ?
Ir1G C12G C13G C14G 148.7(8) . . . . ?
Ir1G C12G C13G C18G -29.5(9) . . . . ?
Ir1G C19G C20G C11G -58.0(7) . . . . ?

_shelx_res_file                  
;
    as124.res created by SHELXL-2014/7

TITL as124_a.res in Cc
CELL 0.71073 22.288411 22.28183 26.126716 90 97.5244 90
ZERR 16 0.000411 0.00041 0.00051 0 0.0017 0
LATT -7
SYMM +X,-Y,0.5+Z
SFAC C H Ir
UNIT 640 736 32
DELU 0.005 0.005 C1 > C5
DELU 0.005 0.005 C1A > C5A
DELU 0.005 0.005 C1B > C5B
DELU 0.005 0.005 C1C > C5C
DELU 0.005 0.005 C1D > C5D
DELU 0.005 0.005 C1E > C5E
DELU 0.005 0.005 C1F > C5F
DELU 0.005 0.005 C1G > C5G
SIMU 0.01 0.02 2 C1 > C5
SIMU 0.01 0.02 2 C1A > C5A
SIMU 0.01 0.02 2 C1B > C5B
SIMU 0.01 0.02 2 C1C > C5C
SIMU 0.01 0.02 2 C1D > C5D
SIMU 0.01 0.02 2 C1E > C5E
SIMU 0.01 0.02 2 C1F > C5F
SIMU 0.01 0.02 2 C1G > C5G
ISOR 0.005 0.01 C4 C4A C4B C4C C4D C4E C4F C4G
ISOR 0.005 0.01 C14A C20D C11D

L.S. 12
PLAN  35
MORE -1
BOND $H
CONF
LIST 4
fmap 2 53 53
acta
MERG 2
OMIT 7 7 -7
OMIT 0 0 -12
OMIT 0 0 12
OMIT -7 7 -7
REM <olex2.extras>
REM <HklSrc "%.\\AS124.hkl">
REM </olex2.extras>

WGHT    0.017200
FVAR       0.03509
C1    1    0.428977    0.597631    0.379394    11.00000    0.01454    0.00342 =
         0.01401   -0.00133    0.00057    0.00302
C2    1    0.455567    0.609285    0.333602    11.00000    0.01346    0.00923 =
         0.02027    0.00261    0.00196    0.00207
C3    1    0.410087    0.600903    0.290779    11.00000    0.01063    0.00692 =
         0.01587    0.00297    0.00226    0.00739
C4    1    0.355090    0.584083    0.309916    11.00000    0.01331    0.00744 =
         0.01125    0.00048    0.00141    0.00267
C5    1    0.366321    0.583167    0.366330    11.00000    0.01522    0.00597 =
         0.01223   -0.00184    0.00116    0.00277
C6    1    0.460553    0.604882    0.433535    11.00000    0.02335    0.01745 =
         0.01346   -0.00383   -0.00439    0.00158
AFIX 137
H6A   2    0.500073    0.587117    0.436094    11.00000   -1.50000
H6B   2    0.437434    0.585361    0.457232    11.00000   -1.50000
H6C   2    0.464310    0.646798    0.441839    11.00000   -1.50000
AFIX   0
C7    1    0.518704    0.631743    0.332257    11.00000    0.01227    0.01870 =
         0.02719    0.00025    0.00037   -0.00218
AFIX 137
H7A   2    0.532293    0.619986    0.300346    11.00000   -1.50000
H7B   2    0.545072    0.614919    0.360637    11.00000   -1.50000
H7C   2    0.519199    0.674716    0.334926    11.00000   -1.50000
AFIX   0
C8    1    0.416558    0.609848    0.235494    11.00000    0.02721    0.01009 =
         0.02078    0.00562    0.00503    0.00622
AFIX 137
H8A   2    0.396509    0.577824    0.215458    11.00000   -1.50000
H8B   2    0.458705    0.610031    0.231287    11.00000   -1.50000
H8C   2    0.398646    0.647478    0.223965    11.00000   -1.50000
AFIX   0
C9    1    0.295975    0.571292    0.276993    11.00000    0.01222    0.01256 =
         0.01753   -0.00029   -0.00425    0.00453
AFIX 137
H9A   2    0.267809    0.554937    0.298098    11.00000   -1.50000
H9B   2    0.302424    0.542925    0.250600    11.00000   -1.50000
H9C   2    0.279944    0.607845    0.261257    11.00000   -1.50000
AFIX   0
C10   1    0.321069    0.573729    0.403458    11.00000    0.01914    0.00704 =
         0.01925    0.00095    0.00644    0.00242
AFIX 137
H10A  2    0.337611    0.546758    0.430312    11.00000   -1.50000
H10B  2    0.284655    0.556888    0.385411    11.00000   -1.50000
H10C  2    0.312035    0.611513    0.418367    11.00000   -1.50000
AFIX   0
C11   1    0.437053    0.437069    0.292552    11.00000    0.01640    0.01068 =
         0.00419    0.00066    0.00074    0.00352
AFIX  13
H11   2    0.443251    0.438611    0.256126    11.00000   -1.20000
AFIX   0
C12   1    0.377681    0.431100    0.309183    11.00000    0.00987    0.01212 =
         0.01584   -0.00532   -0.00462    0.00392
AFIX  13
H12   2    0.342713    0.434040    0.282341    11.00000   -1.20000
AFIX   0
C13   1    0.371382    0.391193    0.353189    11.00000    0.00745    0.00615 =
         0.01131   -0.00162    0.00055    0.00131
C14   1    0.325590    0.349696    0.357288    11.00000    0.01010    0.01319 =
         0.00927   -0.00547   -0.00356   -0.00018
AFIX  43
H14   2    0.293706    0.345858    0.330722    11.00000   -1.20000
AFIX   0
C15   1    0.327494    0.314438    0.400540    11.00000    0.01095    0.01054 =
         0.02214   -0.01098    0.00569   -0.00657
AFIX  43
H15   2    0.295854    0.288102    0.403829    11.00000   -1.20000
AFIX   0
C16   1    0.376206    0.317711    0.439437    11.00000    0.01876    0.01173 =
         0.01255    0.00305    0.00430   -0.00309
AFIX  43
H16   2    0.378058    0.292317    0.467851    11.00000   -1.20000
AFIX   0
C17   1    0.423069    0.359798    0.435757    11.00000    0.01061    0.00747 =
         0.01800   -0.00278    0.00063   -0.00308
AFIX  43
H17   2    0.455832    0.362269    0.461662    11.00000   -1.20000
AFIX   0
C18   1    0.419571    0.397147    0.393254    11.00000    0.01447    0.00588 =
         0.01305    0.00045    0.00705    0.00147
C19   1    0.463708    0.444220    0.384207    11.00000    0.00998    0.01415 =
         0.01080    0.00271    0.00133   -0.00029
AFIX  13
H19   2    0.492325    0.456862    0.413954    11.00000   -1.20000
AFIX   0
C20   1    0.485307    0.444615    0.334099    11.00000    0.00772    0.01431 =
         0.01367    0.00249    0.00327    0.00783
AFIX  13
H20   2    0.527614    0.451388    0.329165    11.00000   -1.20000
AFIX   0
IR1   3    0.420791    0.513985    0.335360    11.00000    0.00788    0.00649 =
         0.00896    0.00066    0.00019    0.00111

C1D   1    0.790217    0.218795    0.584845    11.00000    0.01624    0.00472 =
         0.01298    0.00295    0.00060   -0.00240
C2D   1    0.761418    0.232242    0.629847    11.00000    0.00854    0.00761 =
         0.01857   -0.00042    0.00024   -0.00081
C3D   1    0.805735    0.223257    0.673718    11.00000    0.00980    0.00852 =
         0.01214   -0.00283   -0.00134    0.00188
C4D   1    0.861065    0.204368    0.656724    11.00000    0.00703    0.00468 =
         0.01242    0.00012    0.00040   -0.00410
C5D   1    0.852473    0.202846    0.601652    11.00000    0.00890    0.00271 =
         0.01582    0.00021    0.00304   -0.00077
C6D   1    0.761253    0.225584    0.529894    11.00000    0.02517    0.01926 =
         0.02280    0.00437   -0.00818   -0.00610
AFIX 137
H6DA  2    0.718354    0.219752    0.528109    11.00000   -1.50000
H6DB  2    0.777719    0.196241    0.508714    11.00000   -1.50000
H6DC  2    0.769181    0.265096    0.517754    11.00000   -1.50000
AFIX   0
C7D   1    0.698472    0.254986    0.629462    11.00000    0.02128    0.00835 =
         0.03530   -0.00052    0.00442    0.00583
AFIX 137
H7DA  2    0.683951    0.244280    0.661245    11.00000   -1.50000
H7DB  2    0.672742    0.237462    0.601030    11.00000   -1.50000
H7DC  2    0.698182    0.297866    0.625863    11.00000   -1.50000
AFIX   0
C8D   1    0.797712    0.233960    0.729985    11.00000    0.01909    0.02155 =
         0.01785   -0.00472    0.00584   -0.00472
AFIX 137
H8DA  2    0.826288    0.209955    0.751803    11.00000   -1.50000
H8DB  2    0.757348    0.223064    0.735396    11.00000   -1.50000
H8DC  2    0.804442    0.275608    0.738229    11.00000   -1.50000
AFIX   0
C9D   1    0.918904    0.192131    0.691277    11.00000    0.01222    0.01705 =
         0.01673    0.00038   -0.00199   -0.00120
AFIX 137
H9DA  2    0.942724    0.163841    0.674906    11.00000   -1.50000
H9DB  2    0.909875    0.175861    0.723423    11.00000   -1.50000
H9DC  2    0.941161    0.228854    0.697632    11.00000   -1.50000
AFIX   0
C10D  1    0.899241    0.190192    0.566134    11.00000    0.02322    0.01250 =
         0.01125    0.00078    0.00774   -0.00485
AFIX 137
H10D  2    0.881412    0.166342    0.537515    11.00000   -1.50000
H10E  2    0.932612    0.168798    0.584718    11.00000   -1.50000
H10F  2    0.913431    0.227391    0.553590    11.00000   -1.50000
AFIX   0
C11D  1    0.776894    0.057396    0.670930    11.00000    0.01679    0.00240 =
         0.01372    0.00127    0.00279    0.00025
AFIX  13
H11D  2    0.770994    0.057406    0.707447    11.00000   -1.20000
AFIX   0
C12D  1    0.835545    0.051495    0.653368    11.00000    0.01567    0.00257 =
         0.01654   -0.00175   -0.00209    0.00066
AFIX  13
H12D  2    0.871077    0.052549    0.679767    11.00000   -1.20000
AFIX   0
C13D  1    0.839342    0.012448    0.607147    11.00000    0.01536    0.00473 =
         0.01082    0.00287    0.00408   -0.00150
C14D  1    0.883704   -0.029205    0.600738    11.00000    0.00726    0.01053 =
         0.03170    0.00826    0.00072   -0.00098
AFIX  43
H14D  2    0.914716   -0.036547    0.627439    11.00000   -1.20000
AFIX   0
C15D  1    0.881913   -0.060336    0.554010    11.00000    0.01913    0.01354 =
         0.01864   -0.00081    0.01280    0.00198
AFIX  43
H15D  2    0.912294   -0.087667    0.549431    11.00000   -1.20000
AFIX   0
C16D  1    0.835144   -0.050576    0.514676    11.00000    0.02486    0.01175 =
         0.01944   -0.00470    0.01009   -0.00238
AFIX  43
H16D  2    0.834163   -0.071119    0.483592    11.00000   -1.20000
AFIX   0
C17D  1    0.789336   -0.009776    0.521712    11.00000    0.02055    0.01360 =
         0.00836   -0.00477    0.00425   -0.00566
AFIX  43
H17D  2    0.756717   -0.004650    0.496002    11.00000   -1.20000
AFIX   0
C18D  1    0.792571    0.023214    0.567274    11.00000    0.00742    0.00969 =
         0.01093   -0.00080    0.00349   -0.00489
C19D  1    0.748955    0.069376    0.579594    11.00000    0.00655    0.00527 =
         0.01734    0.00263   -0.00057   -0.00187
AFIX  13
H19D  2    0.719690    0.083856    0.550989    11.00000   -1.20000
AFIX   0
C20D  1    0.729245    0.067457    0.629902    11.00000    0.00927    0.00171 =
         0.01185    0.00105   -0.00140   -0.00004
AFIX  13
H20D  2    0.687346    0.075172    0.635614    11.00000   -1.20000
AFIX   0
IR1D  3    0.794518    0.135925    0.629890    11.00000    0.00810    0.00630 =
         0.00837   -0.00005    0.00046   -0.00048

C1F   1    0.661716    0.138484    0.880765    11.00000    0.00362    0.01205 =
         0.01328    0.00254    0.00021   -0.00080
C2F   1    0.666851    0.104179    0.835116    11.00000    0.00887    0.01028 =
         0.01377    0.00045   -0.00104    0.00108
C3F   1    0.653244    0.142273    0.791978    11.00000    0.00982    0.01175 =
         0.01506    0.00078    0.00544    0.00202
C4F   1    0.639039    0.200843    0.810184    11.00000    0.00572    0.00967 =
         0.01317    0.00276    0.00210   -0.00375
C5F   1    0.646237    0.199164    0.865464    11.00000    0.00736    0.01194 =
         0.01196   -0.00001    0.00224   -0.00131
C6F   1    0.676237    0.117506    0.934351    11.00000    0.01200    0.01834 =
         0.02817    0.00853   -0.00006   -0.00429
AFIX 137
H6FA  2    0.669069    0.075094    0.935802    11.00000   -1.50000
H6FB  2    0.651114    0.138046    0.955871    11.00000   -1.50000
H6FC  2    0.718003    0.125688    0.946344    11.00000   -1.50000
AFIX   0
C7F   1    0.688499    0.040038    0.834403    11.00000    0.01662    0.02090 =
         0.02871    0.00117    0.00917   -0.00175
AFIX 137
H7FA  2    0.673056    0.021800    0.802058    11.00000   -1.50000
H7FB  2    0.674279    0.018185    0.862109    11.00000   -1.50000
H7FC  2    0.731932    0.039332    0.838590    11.00000   -1.50000
AFIX   0
C8F   1    0.654733    0.125631    0.735789    11.00000    0.02164    0.01884 =
         0.01166   -0.00291    0.01003   -0.00100
AFIX 137
H8FA  2    0.621892    0.145070    0.714690    11.00000   -1.50000
H8FB  2    0.650808    0.082923    0.731815    11.00000   -1.50000
H8FC  2    0.692441    0.138379    0.725342    11.00000   -1.50000
AFIX   0
C9F   1    0.622377    0.254128    0.776618    11.00000    0.01154    0.01375 =
         0.01467    0.00324    0.00362   -0.00542
AFIX 137
H9FA  2    0.610049    0.286401    0.797238    11.00000   -1.50000
H9FB  2    0.589656    0.243738    0.750474    11.00000   -1.50000
H9FC  2    0.656720    0.266492    0.760571    11.00000   -1.50000
AFIX   0
C10F  1    0.642370    0.250977    0.902335    11.00000    0.01786    0.00840 =
         0.01956   -0.00809    0.00991   -0.00172
AFIX 137
H10G  2    0.624609    0.237359    0.931809    11.00000   -1.50000
H10H  2    0.617790    0.282241    0.885200    11.00000   -1.50000
H10I  2    0.682258    0.266200    0.913387    11.00000   -1.50000
AFIX   0
C11F  1    0.488329    0.117737    0.792907    11.00000    0.00592    0.01505 =
         0.01067    0.00047    0.00165   -0.00648
AFIX  13
H11F  2    0.484048    0.105394    0.756609    11.00000   -1.20000
AFIX   0
C12F  1    0.485301    0.180051    0.808931    11.00000    0.01071    0.01145 =
         0.01319    0.00221   -0.00078   -0.00564
AFIX  13
H12F  2    0.484079    0.210722    0.781931    11.00000   -1.20000
AFIX   0
C13F  1    0.452422    0.193382    0.853772    11.00000    0.00461    0.00787 =
         0.01385   -0.00177   -0.00082   -0.00237
C14F  1    0.411257    0.239888    0.857595    11.00000    0.00707    0.01260 =
         0.01435    0.00786   -0.00039    0.00072
AFIX  43
H14F  2    0.402611    0.266875    0.830478    11.00000   -1.20000
AFIX   0
C15F  1    0.382952    0.246062    0.902067    11.00000    0.00753    0.01437 =
         0.02489   -0.00421    0.00291    0.00076
AFIX  43
H15F  2    0.357209    0.278214    0.905607    11.00000   -1.20000
AFIX   0
C16F  1    0.393877    0.203845    0.940298    11.00000    0.01245    0.01582 =
         0.01846   -0.00896    0.00491    0.00112
AFIX  43
H16F  2    0.373853    0.206818    0.969268    11.00000   -1.20000
AFIX   0
C17F  1    0.434108    0.156628    0.936993    11.00000    0.01095    0.01630 =
         0.00738    0.00185    0.00047   -0.00281
AFIX  43
H17F  2    0.440560    0.128250    0.963240    11.00000   -1.20000
AFIX   0
C18F  1    0.464534    0.152465    0.893894    11.00000    0.00385    0.01037 =
         0.01175   -0.00336    0.00118   -0.00385
C19F  1    0.509511    0.106165    0.884493    11.00000    0.00989    0.01083 =
         0.00839    0.00687    0.00220   -0.00311
AFIX  13
H19F  2    0.526309    0.081618    0.914062    11.00000   -1.20000
AFIX   0
C20F  1    0.501947    0.077357    0.833983    11.00000    0.01404    0.00294 =
         0.01218    0.00227    0.00565    0.00008
AFIX  13
H20F  2    0.507621    0.034218    0.829104    11.00000   -1.20000
AFIX   0
IR1F  3    0.572200    0.140171    0.835411    11.00000    0.00735    0.00745 =
         0.00838    0.00066    0.00142   -0.00064

C1A   1    0.676141    0.345356    0.381074    11.00000    0.01741    0.00304 =
         0.01499   -0.00224   -0.00302    0.00118
C2A   1    0.704007    0.357292    0.335424    11.00000    0.01437    0.01077 =
         0.02028    0.00326    0.00005    0.00191
C3A   1    0.659153    0.349828    0.292093    11.00000    0.01333    0.00365 =
         0.01678    0.00068    0.00402    0.00259
C4A   1    0.603202    0.332360    0.310330    11.00000    0.01265    0.00483 =
         0.01187   -0.00073    0.00350    0.00498
C5A   1    0.613346    0.330623    0.366238    11.00000    0.01415    0.00299 =
         0.01084   -0.00035   -0.00148    0.00301
C6A   1    0.705955    0.351495    0.435385    11.00000    0.03079    0.01513 =
         0.01580   -0.00590   -0.00947   -0.00117
AFIX 137
H6AA  2    0.746629    0.336534    0.437947    11.00000   -1.50000
H6AB  2    0.683731    0.328883    0.457902    11.00000   -1.50000
H6AC  2    0.706684    0.393019    0.445247    11.00000   -1.50000
AFIX   0
C7A   1    0.767322    0.379585    0.335455    11.00000    0.01310    0.01786 =
         0.04339    0.00414   -0.00235    0.00153
AFIX 137
H7AA  2    0.780702    0.370648    0.302833    11.00000   -1.50000
H7AB  2    0.793508    0.360220    0.362607    11.00000   -1.50000
H7AC  2    0.768388    0.422193    0.340946    11.00000   -1.50000
AFIX   0
C8A   1    0.667054    0.360426    0.237509    11.00000    0.02397    0.02455 =
         0.01675    0.00732    0.00926    0.00660
AFIX 137
H8AA  2    0.638999    0.335960    0.215619    11.00000   -1.50000
H8AB  2    0.707654    0.350238    0.232268    11.00000   -1.50000
H8AC  2    0.659637    0.401962    0.229200    11.00000   -1.50000
AFIX   0
C9A   1    0.545211    0.321348    0.275848    11.00000    0.01700    0.01310 =
         0.02230   -0.00100   -0.00306    0.00407
AFIX 137
H9AA  2    0.515822    0.304966    0.295742    11.00000   -1.50000
H9AB  2    0.552186    0.293499    0.249219    11.00000   -1.50000
H9AC  2    0.530405    0.358512    0.260455    11.00000   -1.50000
AFIX   0
C10A  1    0.567722    0.321075    0.402381    11.00000    0.01736    0.01169 =
         0.02164    0.00000    0.00608    0.00420
AFIX 137
H10J  2    0.582757    0.291999    0.428009    11.00000   -1.50000
H10K  2    0.530663    0.306761    0.383451    11.00000   -1.50000
H10L  2    0.560366    0.358316    0.418956    11.00000   -1.50000
AFIX   0
C11A  1    0.684396    0.184714    0.292887    11.00000    0.01654    0.00574 =
         0.01489    0.00250    0.00167    0.00342
AFIX  13
H11A  2    0.690534    0.186323    0.256450    11.00000   -1.20000
AFIX   0
C12A  1    0.624451    0.179308    0.309421    11.00000    0.01125    0.01001 =
         0.01573   -0.00023   -0.00191    0.00103
AFIX  13
H12A  2    0.589346    0.182074    0.282698    11.00000   -1.20000
AFIX   0
C13A  1    0.619411    0.138853    0.353790    11.00000    0.01362    0.00544 =
         0.01182   -0.00400   -0.00111    0.00255
C14A  1    0.573053    0.097687    0.357947    11.00000    0.01140    0.01332 =
         0.01483    0.00043    0.00849   -0.00493
AFIX  43
H14A  2    0.540805    0.093849    0.331707    11.00000   -1.20000
AFIX   0
C15A  1    0.576200    0.062648    0.402111    11.00000    0.01365    0.01049 =
         0.02923   -0.00373    0.00850   -0.00561
AFIX  43
H15A  2    0.544946    0.035966    0.405731    11.00000   -1.20000
AFIX   0
C16A  1    0.624585    0.066390    0.440844    11.00000    0.01934    0.01026 =
         0.01471   -0.00452    0.00908   -0.00195
AFIX  43
H16A  2    0.626434    0.041452    0.469552    11.00000   -1.20000
AFIX   0
C17A  1    0.670694    0.107807    0.436668    11.00000    0.01461    0.02022 =
         0.00783   -0.00687    0.00157   -0.00222
AFIX  43
H17A  2    0.703338    0.110684    0.462648    11.00000   -1.20000
AFIX   0
C18A  1    0.667643    0.144316    0.393993    11.00000    0.00996    0.00585 =
         0.01370   -0.00279    0.00377    0.00218
C19A  1    0.711634    0.192039    0.384457    11.00000    0.01180    0.00653 =
         0.00699    0.00046    0.00005   -0.00124
AFIX  13
H19A  2    0.740658    0.204677    0.413933    11.00000   -1.20000
AFIX   0
C20A  1    0.732511    0.192344    0.333867    11.00000    0.01808    0.00703 =
         0.01371    0.00388    0.01063    0.00336
AFIX  13
H20A  2    0.774714    0.199068    0.328576    11.00000   -1.20000
AFIX   0
IR1A  3    0.668401    0.261951    0.335570    11.00000    0.00774    0.00681 =
         0.00894    0.00056   -0.00020    0.00079

C1E   1    0.911895    0.390922    0.881395    11.00000    0.00543    0.01734 =
         0.01427    0.00101    0.00459    0.00001
C2E   1    0.918360    0.356047    0.836269    11.00000    0.00765    0.01624 =
         0.02208   -0.00084    0.00427   -0.00015
C3E   1    0.903640    0.393695    0.793150    11.00000    0.00270    0.01750 =
         0.01443   -0.00408    0.00333   -0.00257
C4E   1    0.888170    0.452140    0.809990    11.00000    0.00601    0.01222 =
         0.01376   -0.00128    0.00248   -0.00384
C5E   1    0.894539    0.450406    0.865914    11.00000    0.00675    0.01569 =
         0.01196   -0.00053   -0.00052   -0.00254
C6E   1    0.925628    0.370830    0.936271    11.00000    0.02135    0.02685 =
         0.02699    0.01587   -0.00229   -0.00185
AFIX 137
H6EA  2    0.967643    0.377707    0.948249    11.00000   -1.50000
H6EB  2    0.916862    0.328803    0.938530    11.00000   -1.50000
H6EC  2    0.901197    0.393078    0.957273    11.00000   -1.50000
AFIX   0
C7E   1    0.940523    0.292514    0.836445    11.00000    0.01184    0.01533 =
         0.03808    0.00415    0.00845    0.00499
AFIX 137
H7EA  2    0.923196    0.272815    0.805301    11.00000   -1.50000
H7EB  2    0.928730    0.271736    0.865732    11.00000   -1.50000
H7EC  2    0.983836    0.292307    0.838414    11.00000   -1.50000
AFIX   0
C8E   1    0.905905    0.377082    0.737118    11.00000    0.02386    0.01677 =
         0.01970   -0.00475    0.01481   -0.00527
AFIX 137
H8EA  2    0.874168    0.397629    0.715612    11.00000   -1.50000
H8EB  2    0.900612    0.334534    0.732872    11.00000   -1.50000
H8EC  2    0.944368    0.388572    0.727419    11.00000   -1.50000
AFIX   0
C9E   1    0.871107    0.504684    0.776080    11.00000    0.01291    0.01178 =
         0.01641   -0.00159    0.00320   -0.00265
AFIX 137
H9EA  2    0.853778    0.535262    0.795481    11.00000   -1.50000
H9EB  2    0.842052    0.492493    0.747571    11.00000   -1.50000
H9EC  2    0.906476    0.520212    0.763299    11.00000   -1.50000
AFIX   0
C10E  1    0.889301    0.503170    0.901997    11.00000    0.01405    0.02004 =
         0.01780   -0.00626    0.00328   -0.00093
AFIX 137
H10M  2    0.872586    0.489644    0.932023    11.00000   -1.50000
H10N  2    0.863321    0.533162    0.884496    11.00000   -1.50000
H10O  2    0.928689    0.520007    0.912246    11.00000   -1.50000
AFIX   0
C11E  1    0.738927    0.366021    0.793879    11.00000    0.00782    0.01521 =
         0.00990   -0.00156    0.00051   -0.00199
AFIX  13
H11E  2    0.734587    0.353485    0.757629    11.00000   -1.20000
AFIX   0
C12E  1    0.735433    0.428428    0.809651    11.00000    0.00910    0.01533 =
         0.00987    0.00711   -0.00285   -0.00096
AFIX  13
H12E  2    0.733506    0.458917    0.782450    11.00000   -1.20000
AFIX   0
C13E  1    0.702327    0.441322    0.854359    11.00000    0.00904    0.01095 =
         0.01412   -0.00229   -0.00126   -0.00144
C14E  1    0.661782    0.487680    0.858744    11.00000    0.00541    0.02364 =
         0.01285    0.00472    0.00128    0.00125
AFIX  43
H14E  2    0.653196    0.514989    0.831863    11.00000   -1.20000
AFIX   0
C15E  1    0.633662    0.493639    0.903428    11.00000    0.01067    0.01220 =
         0.03344   -0.01021   -0.00106    0.00543
AFIX  43
H15E  2    0.607350    0.525346    0.906865    11.00000   -1.20000
AFIX   0
C16E  1    0.645633    0.451879    0.942003    11.00000    0.01180    0.03320 =
         0.01177   -0.00937    0.00579   -0.00214
AFIX  43
H16E  2    0.626335    0.455153    0.971357    11.00000   -1.20000
AFIX   0
C17E  1    0.685894    0.404706    0.938421    11.00000    0.01308    0.01897 =
         0.01003    0.00236    0.00030   -0.00567
AFIX  43
H17E  2    0.693083    0.376474    0.964727    11.00000   -1.20000
AFIX   0
C18E  1    0.715463    0.400704    0.894113    11.00000    0.00745    0.01258 =
         0.01083   -0.00374   -0.00233   -0.00353
C19E  1    0.761018    0.354638    0.885584    11.00000    0.00731    0.01465 =
         0.00606    0.00317   -0.00293   -0.00469
AFIX  13
H19E  2    0.778191    0.330485    0.915282    11.00000   -1.20000
AFIX   0
C20E  1    0.753317    0.326063    0.834969    11.00000    0.01160    0.00602 =
         0.00857    0.00086    0.00377   -0.00025
AFIX  13
H20E  2    0.759890    0.283077    0.830041    11.00000   -1.20000
AFIX   0
IR1E  3    0.822590    0.390336    0.835720    11.00000    0.00661    0.00780 =
         0.00923    0.00070    0.00142   -0.00065

C1B   1    0.797387    0.265045    0.084896    11.00000    0.00767    0.01578 =
         0.01292   -0.00352    0.00025    0.00379
C2B   1    0.793208    0.230735    0.130637    11.00000    0.00710    0.01434 =
         0.01615   -0.00060    0.00397   -0.00044
C3B   1    0.809405    0.269116    0.173931    11.00000    0.00523    0.00981 =
         0.01425   -0.00127    0.00302    0.00270
C4B   1    0.824707    0.326204    0.154519    11.00000    0.00773    0.00850 =
         0.01397   -0.00119   -0.00137    0.00384
C5B   1    0.815951    0.325191    0.098851    11.00000    0.00393    0.01140 =
         0.01152   -0.00003   -0.00052    0.00445
C6B   1    0.779537    0.241249    0.030476    11.00000    0.01253    0.03112 =
         0.01284   -0.00032   -0.00542    0.00263
AFIX 137
H6BA  2    0.790272    0.199600    0.029212    11.00000   -1.50000
H6BB  2    0.800414    0.263515    0.006774    11.00000   -1.50000
H6BC  2    0.736657    0.245610    0.021090    11.00000   -1.50000
AFIX   0
C7B   1    0.769690    0.167076    0.132217    11.00000    0.02339    0.01059 =
         0.02999   -0.00105    0.00189   -0.00336
AFIX 137
H7BA  2    0.784182    0.149305    0.164984    11.00000   -1.50000
H7BB  2    0.783735    0.144031    0.105102    11.00000   -1.50000
H7BC  2    0.726248    0.167542    0.127566    11.00000   -1.50000
AFIX   0
C8B   1    0.809684    0.253393    0.229381    11.00000    0.01308    0.02421 =
         0.01905    0.00269    0.00383    0.00215
AFIX 137
H8BA  2    0.836511    0.279926    0.250358    11.00000   -1.50000
H8BB  2    0.823212    0.212742    0.235056    11.00000   -1.50000
H8BC  2    0.769510    0.257377    0.238461    11.00000   -1.50000
AFIX   0
C9B   1    0.842356    0.379735    0.188160    11.00000    0.01090    0.01593 =
         0.02312   -0.00524    0.00838   -0.00186
AFIX 137
H9BA  2    0.863337    0.408203    0.169390    11.00000   -1.50000
H9BB  2    0.868343    0.367113    0.218471    11.00000   -1.50000
H9BC  2    0.806661    0.398076    0.198103    11.00000   -1.50000
AFIX   0
C10B  1    0.820739    0.375856    0.063028    11.00000    0.01570    0.02491 =
         0.01714    0.00346    0.00321    0.00660
AFIX 137
H10P  2    0.840550    0.362566    0.034566    11.00000   -1.50000
H10Q  2    0.843813    0.407639    0.080920    11.00000   -1.50000
H10R  2    0.780962    0.390243    0.050347    11.00000   -1.50000
AFIX   0
C11B  1    0.972976    0.241386    0.170380    11.00000    0.00822    0.01904 =
         0.00698    0.00292    0.00213    0.00026
AFIX  13
H11B  2    0.977916    0.230344    0.206998    11.00000   -1.20000
AFIX   0
C12B  1    0.976409    0.302250    0.152585    11.00000    0.01036    0.00794 =
         0.01401   -0.00244    0.00342   -0.00315
AFIX  13
H12B  2    0.978604    0.333892    0.178817    11.00000   -1.20000
AFIX   0
C13B  1    1.009870    0.312683    0.108154    11.00000    0.00711    0.01299 =
         0.01800    0.00648    0.00291    0.00143
C14B  1    1.051039    0.358315    0.102166    11.00000    0.02250    0.00554 =
         0.02381   -0.00047   -0.01050   -0.00083
AFIX  43
H14B  2    1.060598    0.386370    0.128319    11.00000   -1.20000
AFIX   0
C15B  1    1.077520    0.361954    0.057755    11.00000    0.01451    0.01752 =
         0.03808    0.01702    0.00507   -0.00469
AFIX  43
H15B  2    1.105158    0.392483    0.054299    11.00000   -1.20000
AFIX   0
C16B  1    1.064014    0.321230    0.018029    11.00000    0.02042    0.01787 =
         0.01755    0.01307    0.00901    0.00549
AFIX  43
H16B  2    1.082427    0.324292   -0.011816    11.00000   -1.20000
AFIX   0
C17B  1    1.022423    0.275408    0.023141    11.00000    0.00770    0.00997 =
         0.01726    0.00373    0.00293    0.00276
AFIX  43
H17B  2    1.013573    0.247179   -0.002976    11.00000   -1.20000
AFIX   0
C18B  1    0.994634    0.272356    0.067139    11.00000    0.00859    0.00587 =
         0.01876    0.00200    0.00102    0.00329
C19B  1    0.949693    0.226730    0.078998    11.00000    0.01329    0.00668 =
         0.01438   -0.00069    0.00841    0.00025
AFIX  13
H19B  2    0.931276    0.202172    0.050002    11.00000   -1.20000
AFIX   0
C20B  1    0.957675    0.198436    0.128924    11.00000    0.01040    0.01437 =
         0.01339    0.00275    0.00184    0.00200
AFIX  13
H20B  2    0.951369    0.155515    0.134435    11.00000   -1.20000
AFIX   0
IR1B  3    0.888960    0.264062    0.128358    11.00000    0.00744    0.00804 =
         0.00909   -0.00028    0.00160    0.00087

C1C   1    1.051617    0.017265    0.086263    11.00000    0.00727    0.01325 =
         0.01470   -0.00232    0.00353    0.00276
C2C   1    1.047561   -0.015989    0.132415    11.00000    0.00647    0.00839 =
         0.02019    0.00253    0.00189    0.00046
C3C   1    1.063357    0.022746    0.176053    11.00000    0.00627    0.00912 =
         0.01565   -0.00121    0.00453    0.00270
C4C   1    1.078328    0.080165    0.156171    11.00000    0.00393    0.00936 =
         0.01287    0.00175   -0.00016    0.00185
C5C   1    1.069437    0.078287    0.100335    11.00000    0.00474    0.01228 =
         0.01266   -0.00411    0.00314    0.00274
C6C   1    1.033485   -0.005424    0.032199    11.00000    0.01038    0.03816 =
         0.01280   -0.01190   -0.00278    0.00358
AFIX 137
H6CA  2    1.045630   -0.046583    0.030025    11.00000   -1.50000
H6CB  2    1.052889    0.018296    0.008452    11.00000   -1.50000
H6CC  2    0.990370   -0.002459    0.023632    11.00000   -1.50000
AFIX   0
C7C   1    1.025453   -0.079596    0.134415    11.00000    0.01829    0.01609 =
         0.03486    0.00089    0.00093   -0.00144
AFIX 137
H7CA  2    1.040243   -0.096868    0.167319    11.00000   -1.50000
H7CB  2    1.039993   -0.102561    0.107486    11.00000   -1.50000
H7CC  2    0.982010   -0.079968    0.129718    11.00000   -1.50000
AFIX   0
C8C   1    1.063038    0.007304    0.231332    11.00000    0.01782    0.02357 =
         0.01619    0.00610    0.00245    0.00604
AFIX 137
H8CA  2    1.090718    0.033014    0.252349    11.00000   -1.50000
H8CB  2    1.075188   -0.033753    0.236993    11.00000   -1.50000
H8CC  2    1.023002    0.012671    0.240375    11.00000   -1.50000
AFIX   0
C9C   1    1.094985    0.134025    0.189398    11.00000    0.01123    0.01934 =
         0.01755   -0.00942    0.00149   -0.00110
AFIX 137
H9CA  2    1.058839    0.153373    0.197330    11.00000   -1.50000
H9CB  2    1.117816    0.161550    0.171305    11.00000   -1.50000
H9CC  2    1.118966    0.121641    0.220839    11.00000   -1.50000
AFIX   0
C10C  1    1.073769    0.128679    0.064219    11.00000    0.01502    0.02436 =
         0.01719    0.00442    0.00242    0.00551
AFIX 137
H10S  2    1.096168    0.116124    0.037114    11.00000   -1.50000
H10T  2    1.094103    0.161822    0.082472    11.00000   -1.50000
H10U  2    1.033849    0.140824    0.049612    11.00000   -1.50000
AFIX   0
C11C  1    1.227026   -0.006068    0.172204    11.00000    0.01030    0.01208 =
         0.01204    0.00009    0.00178    0.00567
AFIX  13
H11C  2    1.231852   -0.017901    0.208638    11.00000   -1.20000
AFIX   0
C12C  1    1.230041    0.056721    0.154894    11.00000    0.00983    0.01729 =
         0.00939   -0.00865   -0.00111   -0.00163
AFIX  13
H12C  2    1.231962    0.087876    0.181534    11.00000   -1.20000
AFIX   0
C13C  1    1.263975    0.067850    0.111026    11.00000    0.00441    0.01470 =
         0.01389    0.00247    0.00076    0.00478
C14C  1    1.304754    0.113950    0.106896    11.00000    0.01048    0.00781 =
         0.02597    0.00607   -0.00175   -0.00205
AFIX  43
H14C  2    1.314103    0.141275    0.133659    11.00000   -1.20000
AFIX   0
C15C  1    1.331570    0.118453    0.061493    11.00000    0.01066    0.01309 =
         0.02521    0.00967   -0.00129   -0.00358
AFIX  43
H15C  2    1.358648    0.149503    0.058084    11.00000   -1.20000
AFIX   0
C16C  1    1.318734    0.077895    0.021735    11.00000    0.01106    0.02098 =
         0.01847    0.00629   -0.00029    0.00414
AFIX  43
H16C  2    1.337537    0.081423   -0.007868    11.00000   -1.20000
AFIX   0
C17C  1    1.277261    0.031224    0.025899    11.00000    0.00976    0.01501 =
         0.01703    0.00542   -0.00125   -0.00146
AFIX  43
H17C  2    1.268435    0.003818   -0.000875    11.00000   -1.20000
AFIX   0
C18C  1    1.249907    0.026430    0.069781    11.00000    0.00728    0.00937 =
         0.01408   -0.00033    0.00037    0.00327
C19C  1    1.203871   -0.018657    0.080548    11.00000    0.01175    0.01094 =
         0.00829   -0.00160    0.00755   -0.00026
AFIX  13
H19C  2    1.185848   -0.043137    0.051355    11.00000   -1.20000
AFIX   0
C20C  1    1.211722   -0.047114    0.130858    11.00000    0.00876    0.01188 =
         0.01200    0.00000    0.00252    0.00650
AFIX  13
H20C  2    1.205132   -0.090058    0.135999    11.00000   -1.20000
AFIX   0
IR1C  3    1.142893    0.017732    0.130154    11.00000    0.00730    0.00785 =
         0.00882   -0.00082    0.00121    0.00085

C1G   1    0.536631   -0.029693    0.585641    11.00000    0.01789    0.00753 =
         0.01338   -0.00066   -0.00122   -0.00156
C2G   1    0.508793   -0.018108    0.630503    11.00000    0.01057    0.00516 =
         0.01723    0.00298    0.00091   -0.00319
C3G   1    0.553830   -0.026838    0.674559    11.00000    0.00977    0.00594 =
         0.01335   -0.00113    0.00265   -0.00006
C4G   1    0.608985   -0.043681    0.656056    11.00000    0.01151    0.00369 =
         0.01231   -0.00091    0.00309   -0.00403
C5G   1    0.599566   -0.044699    0.601214    11.00000    0.01457    0.00340 =
         0.01261   -0.00144    0.00286   -0.00416
C6G   1    0.506149   -0.021734    0.531120    11.00000    0.02420    0.01972 =
         0.01905    0.00403   -0.00360   -0.00927
AFIX 137
H6GA  2    0.463049   -0.023524    0.530673    11.00000   -1.50000
H6GB  2    0.518844   -0.053106    0.509757    11.00000   -1.50000
H6GC  2    0.517125    0.016501    0.518181    11.00000   -1.50000
AFIX   0
C7G   1    0.445071    0.004542    0.632224    11.00000    0.01978    0.01262 =
         0.03336    0.00212    0.00255    0.00746
AFIX 137
H7GA  2    0.432624   -0.005187    0.665045    11.00000   -1.50000
H7GB  2    0.418107   -0.014099    0.605184    11.00000   -1.50000
H7GC  2    0.444064    0.047279    0.627534    11.00000   -1.50000
AFIX   0
C8G   1    0.546308   -0.017045    0.730966    11.00000    0.02767    0.01755 =
         0.01145   -0.00557    0.00623   -0.00122
AFIX 137
H8GA  2    0.571421   -0.044914    0.752051    11.00000   -1.50000
H8GB  2    0.504753   -0.023262    0.735644    11.00000   -1.50000
H8GC  2    0.558001    0.023223    0.740813    11.00000   -1.50000
AFIX   0
C9G   1    0.667102   -0.055617    0.690108    11.00000    0.01163    0.00997 =
         0.01856   -0.00807    0.00130    0.00120
AFIX 137
H9GA  2    0.692699   -0.080301    0.672031    11.00000   -1.50000
H9GB  2    0.658764   -0.075934    0.720802    11.00000   -1.50000
H9GC  2    0.687135   -0.018277    0.699341    11.00000   -1.50000
AFIX   0
C10G  1    0.645897   -0.055137    0.565125    11.00000    0.01872    0.01967 =
         0.02007   -0.00758    0.00847   -0.00717
AFIX 137
H10V  2    0.626800   -0.073491    0.533936    11.00000   -1.50000
H10W  2    0.677109   -0.081113    0.581362    11.00000   -1.50000
H10X  2    0.663339   -0.017466    0.557055    11.00000   -1.50000
AFIX   0
C11G  1    0.526055   -0.191611    0.670737    11.00000    0.01702    0.00584 =
         0.01164    0.00010    0.00396   -0.00504
AFIX  13
H11G  2    0.518591   -0.191413    0.706878    11.00000   -1.20000
AFIX   0
C12G  1    0.586346   -0.196749    0.654817    11.00000    0.01261    0.00911 =
         0.00831    0.00085   -0.00224   -0.00043
AFIX  13
H12G  2    0.620947   -0.194617    0.682077    11.00000   -1.20000
AFIX   0
C13G  1    0.592153   -0.237112    0.610683    11.00000    0.01050    0.01054 =
         0.01467   -0.00223    0.00379   -0.00324
C14G  1    0.637006   -0.278995    0.606336    11.00000    0.00894    0.01107 =
         0.02248    0.00398   -0.00611   -0.00233
AFIX  43
H14G  2    0.667845   -0.284404    0.633562    11.00000   -1.20000
AFIX   0
C15G  1    0.636506   -0.313241    0.561540    11.00000    0.02435    0.00673 =
         0.02279   -0.00564    0.01205   -0.00729
AFIX  43
H15G  2    0.666885   -0.341197    0.558732    11.00000   -1.20000
AFIX   0
C16G  1    0.589910   -0.305006    0.521083    11.00000    0.03099    0.00796 =
         0.01653   -0.00438    0.01299   -0.00451
AFIX  43
H16G  2    0.589156   -0.327947    0.491269    11.00000   -1.20000
AFIX   0
C17G  1    0.544782   -0.263212    0.524636    11.00000    0.01443    0.01570 =
         0.00771    0.00153    0.00232    0.00043
AFIX  43
H17G  2    0.513768   -0.258431    0.497457    11.00000   -1.20000
AFIX   0
C18G  1    0.545809   -0.228310    0.568912    11.00000    0.00976    0.00708 =
         0.01038    0.00060    0.00182   -0.00345
C19G  1    0.501371   -0.181728    0.579525    11.00000    0.00727    0.00730 =
         0.01150    0.00349   -0.00431   -0.00273
AFIX  13
H19G  2    0.472609   -0.168263    0.550171    11.00000   -1.20000
AFIX   0
C20G  1    0.480135   -0.183289    0.628610    11.00000    0.00413    0.00520 =
         0.01400    0.00124    0.00039    0.00230
AFIX  13
H20G  2    0.437690   -0.176356    0.632998    11.00000   -1.20000
AFIX   0
IR1G  3    0.543737   -0.113447    0.629697    11.00000    0.00829    0.00657 =
         0.00804   -0.00026    0.00067   -0.00072
HKLF 4

REM  as124_a.res in Cc
REM R1 =  0.0264 for   23383 Fo > 4sig(Fo)  and  0.0433 for all   31301 data
REM   1553 parameters refined using    388 restraints

END

WGHT      0.0171      0.0000

REM Highest difference peak  2.557,  deepest hole -0.917,  1-sigma level  0.144
Q1    1   0.5768  0.3600  0.3382  11.00000  0.05    2.56
Q2    1   0.9197  0.4863  0.8384  11.00000  0.05    2.54
Q3    1   0.3226  0.6060  0.3377  11.00000  0.05    2.33
Q4    1   0.6730  0.2398  0.8382  11.00000  0.05    2.28
Q5    1   0.6388 -0.0171  0.6260  11.00000  0.05    2.26
Q6    1   1.0413  0.1170  0.1290  11.00000  0.05    1.91
Q7    1   0.7941  0.3622  0.1299  11.00000  0.05    1.79
Q8    1   0.8974  0.2356  0.6338  11.00000  0.05    1.61
Q9    1   0.8781  0.2574  0.0992  11.00000  0.05    0.84
Q10   1   0.4599  0.5181  0.3394  11.00000  0.05    0.67
Q11   1   1.0570  0.0000  0.1590  11.00000  0.05    0.64
Q12   1   0.8993  0.2616  0.1406  11.00000  0.05    0.60
Q13   1   1.1591  0.0353  0.1614  11.00000  0.05    0.56
Q14   1   0.5879  0.1401  0.8459  11.00000  0.05    0.55
Q15   1   0.5015  0.0977  0.8603  11.00000  0.05    0.55
Q16   1   0.8190  0.4368  0.8393  11.00000  0.05    0.55
Q17   1   0.6416  0.2596  0.3396  11.00000  0.05    0.54
Q18   1   0.6817  0.2573  0.3441  11.00000  0.05    0.52
Q19   1   0.5444  0.1404  0.8412  11.00000  0.05    0.52
Q20   1   0.8010  0.4028  0.7979  11.00000  0.05    0.50
Q21   1   0.6000  0.2388  0.3580  11.00000  0.05    0.49
Q22   1   0.6596  0.2452  0.3003  11.00000  0.05    0.49
Q23   1   1.0422  0.0206  0.1778  11.00000  0.05    0.49
Q24   1   0.8777  0.4587  0.1598  11.00000  0.05    0.48
Q25   1   0.9610  0.2415  0.1828  11.00000  0.05    0.48
Q26   1   0.9021  0.4185  0.8772  11.00000  0.05    0.48
Q27   1   1.1430  0.0578  0.1256  11.00000  0.05    0.48
Q28   1   0.7380  0.3986  0.9023  11.00000  0.05    0.47
Q29   1   0.7999  0.4387  0.7405  11.00000  0.05    0.47
Q30   1   0.4783  0.0986  0.8196  11.00000  0.05    0.47
Q31   1   0.8164  0.3403  0.3447  11.00000  0.05    0.47
Q32   1   0.6635  0.2199  0.3397  11.00000  0.05    0.47
Q33   1   0.9028  0.4411  0.8381  11.00000  0.05    0.47
Q34   1   0.4579  0.1584  0.9239  11.00000  0.05    0.47
Q35   1   1.2566  0.0623  0.1381  11.00000  0.05    0.47
;
_shelx_res_checksum              69082
_shelx_SHELXL_version_number     2014/7
_olex2_exptl_crystal_mounting_method 
'mounted on a Mitegen loop using Paratone-N oil'
_olex2_submission_special_instructions 'No special instructions were received'
_oxdiff_exptl_absorpt_empirical_details 
;
Empirical correction (ABSPACK) includes:
- Absorption correction using spherical harmonics
- Frame scaling
;
_oxdiff_exptl_absorpt_empirical_full_max 1.127
_oxdiff_exptl_absorpt_empirical_full_min 0.890
